# Supplementary material for: ﻿From 153-year-old records to contemporary discoveries: land snail (Mollusca, Gastropoda) diversity in Penang Hill, Malaysia
Source: Zookeys. 2025 Mar 5;1230:99–154. doi: 10.3897/zookeys.1230.136906 (PMC11905067; doi:10.3897/zookeys.1230.136906)
Supplement: XML Treatment for Ditropopsis [file zookeys.1230.136906-treatment5.xml]

<!DOCTYPE tp:taxon-treatment
  PUBLIC "-//TaxonX//DTD Taxonomic Treatment Publishing DTD v0 20100105//EN" "tax-treatment-NSO.dtd">
<tp:taxon-treatment xmlns:tp="http://www.plazi.org/taxpub"><tp:treatment-meta><kwd-group><label>Taxon classification</label><kwd>
                  <named-content content-type="kingdom">Animalia</named-content>
                </kwd><kwd>
                  <named-content content-type="class">Gastropoda</named-content>
                </kwd><kwd>
                  <named-content content-type="family">Cyclophoridae</named-content>
                </kwd></kwd-group><mixed-citation publication-type="journal"><person-group><name><surname>Goh</surname><given-names>Soo-Mun</given-names></name><name><surname>Jasrul</surname><given-names>Dulipat</given-names></name><name><surname>Lee</surname><given-names>Mei-Yi</given-names></name><name><surname>Vermeulen</surname><given-names>Jaap J.</given-names></name><name><surname>Liew</surname><given-names>Thor-Seng</given-names></name></person-group><article-title>﻿From 153-year-old records to contemporary discoveries: land snail (<tp:taxon-name><tp:taxon-name-part taxon-name-part-type="phylum">Mollusca</tp:taxon-name-part></tp:taxon-name>, <tp:taxon-name><tp:taxon-name-part taxon-name-part-type="class">Gastropoda</tp:taxon-name-part></tp:taxon-name>) diversity in Penang Hill, Malaysia</article-title><source>Zookeys</source><day>05</day><month>03</month><year>2025</year><volume>1230</volume><fpage>99</fpage><lpage>154</lpage><pub-id pub-id-type="doi">10.3897/zookeys.1230.136906</pub-id></mixed-citation></tp:treatment-meta><tp:nomenclature><label>﻿</label><tp:taxon-name>
                <object-id xmlns:xlink="http://www.w3.org/1999/xlink" content-type="arpha" xlink:type="simple">1398AC9D-659B-574F-B1C6-5FD86CB7AD3E</object-id>
                <tp:taxon-name-part taxon-name-part-type="genus" reg="Ditropopsis">Ditropopsis</tp:taxon-name-part>
              </tp:taxon-name><tp:taxon-authority>sp.</tp:taxon-authority><xref ref-type="fig" rid="F5">Fig. 5C</xref></tp:nomenclature><tp:treatment-sec sec-type="material" id="SECID0E5BBI"><title>Materials examined.</title><p>Malaysia • Penang Hill, Moniot trail, Plot.32; <named-content xmlns:xlink="http://www.w3.org/1999/xlink" content-type="dwc:verbatimCoordinates" xlink:type="simple"><named-content content-type="geo-json" specific-use="{&#34;type&#34;:&#34;Point&#34;,&#34;coordinates&#34;:[100.257400,5.416500]}" id="NCID0EHCBI" xlink:type="simple">5.4165°N, 100.2574°E</named-content></named-content>; 695 m a.s.l.; 4 Feb. 2023; T.S. Liew, A. Yusni leg.; BOR/MOL 15747.</p></tp:treatment-sec><tp:treatment-sec sec-type="remarks" id="SECID0EMCBI"><title>Remarks.</title><p>New record for Penang Hill. So far, only one <italic><tp:taxon-name><tp:taxon-name-part taxon-name-part-type="genus" reg="Ditropopsis">Ditropopsis</tp:taxon-name-part></tp:taxon-name></italic> species has been recorded from Peninsular Malaysia (<xref ref-type="bibr" rid="B29">Maassen 2001</xref>), namely <italic><tp:taxon-name><tp:taxon-name-part taxon-name-part-type="genus" reg="Ditropopsis">Ditropopsis</tp:taxon-name-part><tp:taxon-name-part taxon-name-part-type="species" reg="cavernae">cavernae</tp:taxon-name-part></tp:taxon-name></italic> (Sykes, 1903), which is distinctly different from the species found on Penang Hill. This genus was not recorded in previous systematic inventory studies in Peninsular Malaysia (<xref ref-type="bibr" rid="B26">Liew 2010</xref>; <xref ref-type="bibr" rid="B20">Foon et al. 2017</xref>; <xref ref-type="bibr" rid="B19">Foon and Marzuki 2023</xref>). The species from Penang Hill is similar to <italic><tp:taxon-name><tp:taxon-name-part taxon-name-part-type="genus" reg="Ditropopsis">Ditropopsis</tp:taxon-name-part><tp:taxon-name-part taxon-name-part-type="species" reg="constricta">constricta</tp:taxon-name-part></tp:taxon-name></italic> Vermeulen, Liew &amp; Schilthuizen, 2015 in terms of size, shape, and shell sculpture but differs by having a detached protoconch.</p></tp:treatment-sec><tp:treatment-sec><!--Section generated to contain objects referenced in tp:taxon-treatment.--><fig id="F5" position="float" orientation="portrait"><object-id xmlns:xlink="http://www.w3.org/1999/xlink" content-type="doi" xlink:type="simple">10.3897/zookeys.1230.136906.figure5</object-id><object-id xmlns:xlink="http://www.w3.org/1999/xlink" content-type="arpha" xlink:type="simple">3CA83749-A4DB-5459-A06D-35C1FECC1FDD</object-id><label>Figure 5.</label><caption><p><bold>A</bold><italic><tp:taxon-name><tp:taxon-name-part taxon-name-part-type="genus" reg="Cyclophorus">Cyclophorus</tp:taxon-name-part><tp:taxon-name-part taxon-name-part-type="species" reg="malayanus">malayanus</tp:taxon-name-part></tp:taxon-name></italic> (W. H. Benson, 1852) BOR/MOL 15149 <bold>B</bold><italic><tp:taxon-name><tp:taxon-name-part taxon-name-part-type="genus" reg="Cyclophorus">Cyclophorus</tp:taxon-name-part><tp:taxon-name-part taxon-name-part-type="species" reg="perdix">perdix</tp:taxon-name-part><tp:taxon-name-part taxon-name-part-type="subspecies" reg="borneensis">borneensis</tp:taxon-name-part></tp:taxon-name></italic> (Metcalfe, 1854) BOR/MOL 15726 <bold>C</bold><italic><tp:taxon-name><tp:taxon-name-part taxon-name-part-type="genus" reg="Ditropopsis">Ditropopsis</tp:taxon-name-part></tp:taxon-name></italic> sp. BOR/MOL 15747 <bold>D</bold><italic><tp:taxon-name><tp:taxon-name-part taxon-name-part-type="genus" reg="Lagocheilus">Lagocheilus</tp:taxon-name-part></tp:taxon-name></italic> Penang sp. 2 BOR/MOL 15429 <bold>E</bold><italic><tp:taxon-name><tp:taxon-name-part taxon-name-part-type="genus" reg="Lagocheilus">Lagocheilus</tp:taxon-name-part><tp:taxon-name-part taxon-name-part-type="species" reg="trochoides">trochoides</tp:taxon-name-part></tp:taxon-name></italic> (Stoliczka, 1872) BOR/MOL 15739 <bold>F</bold><italic><tp:taxon-name><tp:taxon-name-part taxon-name-part-type="genus" reg="Lagocheilus">Lagocheilus</tp:taxon-name-part><tp:taxon-name-part taxon-name-part-type="species" reg="striolatus">striolatus</tp:taxon-name-part></tp:taxon-name></italic> Stoliczka, 1872 BOR/MOL 15200. Scale bars: 10 mm (<bold>A, B</bold>); 1 mm (<bold>C</bold>); 5 mm (<bold>D–F</bold>).</p></caption><graphic xmlns:xlink="http://www.w3.org/1999/xlink" xlink:href="zookeys-1230-099_article-136906__-g005.jpg" position="float" orientation="portrait" xlink:type="simple" id="oo_1270440.jpg"><uri content-type="original_file" xlink:type="simple">https://binary.pensoft.net/fig/1270440</uri></graphic></fig></tp:treatment-sec><ref-list><ref id="B29"><mixed-citation xmlns:xlink="http://www.w3.org/1999/xlink" xlink:type="simple"><person-group><name name-style="western"><surname>Maassen</surname><given-names>WJM</given-names></name></person-group> (<year>2001</year>) A preliminary checklist of the non-marine molluscs of West Malaysia. De Kreukel (extra edition 2001) 2001: 1–155.</mixed-citation></ref><ref id="B26"><mixed-citation xmlns:xlink="http://www.w3.org/1999/xlink" xlink:type="simple"><person-group><name name-style="western"><surname>Liew</surname><given-names>TS</given-names></name></person-group> (<year>2010</year>) <article-title>The land snail fauna of the Lojing Highlands (<tp:taxon-name><tp:taxon-name-part taxon-name-part-type="phylum">Mollusca</tp:taxon-name-part></tp:taxon-name>: <tp:taxon-name><tp:taxon-name-part taxon-name-part-type="class">Gastropoda</tp:taxon-name-part></tp:taxon-name>).</article-title> In: <person-group><name name-style="western"><surname>Omar</surname><given-names>IC</given-names></name><name name-style="western"><surname>Hamzah</surname><given-names>Z</given-names></name></person-group> (<role>Eds</role>) <issue-title>Conservation Lojing Highlands for Sustainable Development.</issue-title><source>Universiti Malaysia Kelantan</source>, <fpage>98</fpage>–<lpage>104</lpage>. <ext-link xlink:type="simple" ext-link-type="doi" xlink:href="10.13140/RG.2.1.4311.5364">https://doi.org/10.13140/RG.2.1.4311.5364</ext-link></mixed-citation></ref><ref id="B20"><mixed-citation xmlns:xlink="http://www.w3.org/1999/xlink" xlink:type="simple"><person-group><name name-style="western"><surname>Foon</surname><given-names>JK</given-names></name><name name-style="western"><surname>Clements</surname><given-names>GR</given-names></name><name name-style="western"><surname>Liew</surname><given-names>TS</given-names></name></person-group> (<year>2017</year>) <article-title>Diversity and biogeography of land snails (<tp:taxon-name><tp:taxon-name-part taxon-name-part-type="phylum">Mollusca</tp:taxon-name-part></tp:taxon-name>, <tp:taxon-name><tp:taxon-name-part taxon-name-part-type="class">Gastropoda</tp:taxon-name-part></tp:taxon-name>) in the limestone hills of Perak, Peninsular Malaysia.</article-title><source>ZooKeys</source><volume>682</volume>: <fpage>1</fpage>–<lpage>94</lpage>. <ext-link xlink:href="10.3897/zookeys.682.12999" ext-link-type="doi" xlink:type="simple">https://doi.org/10.3897/zookeys.682.12999</ext-link></mixed-citation></ref><ref id="B19"><mixed-citation xmlns:xlink="http://www.w3.org/1999/xlink" xlink:type="simple"><person-group><name name-style="western"><surname>Foon</surname><given-names>JK</given-names></name><name name-style="western"><surname>Marzuki</surname><given-names>ME</given-names></name></person-group> (<year>2023</year>) <article-title>A checklist of land snails (<tp:taxon-name><tp:taxon-name-part taxon-name-part-type="phylum">Mollusca</tp:taxon-name-part></tp:taxon-name>, <tp:taxon-name><tp:taxon-name-part taxon-name-part-type="class">Gastropoda</tp:taxon-name-part></tp:taxon-name>) of Batu Caves, Selangor, Malaysia.</article-title><source>Malayan Nature Journal</source><volume>75</volume>(<issue>1</issue>): <fpage>133</fpage>–<lpage>148</lpage>.</mixed-citation></ref></ref-list></tp:taxon-treatment>
