# Supplementary material for: ﻿From 153-year-old records to contemporary discoveries: land snail (Mollusca, Gastropoda) diversity in Penang Hill, Malaysia
Source: Zookeys. 2025 Mar 5;1230:99–154. doi: 10.3897/zookeys.1230.136906 (PMC11905067; doi:10.3897/zookeys.1230.136906)
Supplement: XML Treatment for Lagocheilus trochoides [file zookeys.1230.136906-treatment7.xml]

<!DOCTYPE tp:taxon-treatment
  PUBLIC "-//TaxonX//DTD Taxonomic Treatment Publishing DTD v0 20100105//EN" "tax-treatment-NSO.dtd">
<tp:taxon-treatment xmlns:tp="http://www.plazi.org/taxpub"><tp:treatment-meta><kwd-group><label>Taxon classification</label><kwd>
                  <named-content content-type="kingdom">Animalia</named-content>
                </kwd><kwd>
                  <named-content content-type="class">Gastropoda</named-content>
                </kwd><kwd>
                  <named-content content-type="family">Cyclophoridae</named-content>
                </kwd></kwd-group><mixed-citation publication-type="journal"><person-group><name><surname>Goh</surname><given-names>Soo-Mun</given-names></name><name><surname>Jasrul</surname><given-names>Dulipat</given-names></name><name><surname>Lee</surname><given-names>Mei-Yi</given-names></name><name><surname>Vermeulen</surname><given-names>Jaap J.</given-names></name><name><surname>Liew</surname><given-names>Thor-Seng</given-names></name></person-group><article-title>﻿From 153-year-old records to contemporary discoveries: land snail (<tp:taxon-name><tp:taxon-name-part taxon-name-part-type="phylum">Mollusca</tp:taxon-name-part></tp:taxon-name>, <tp:taxon-name><tp:taxon-name-part taxon-name-part-type="class">Gastropoda</tp:taxon-name-part></tp:taxon-name>) diversity in Penang Hill, Malaysia</article-title><source>Zookeys</source><day>05</day><month>03</month><year>2025</year><volume>1230</volume><fpage>99</fpage><lpage>154</lpage><pub-id pub-id-type="doi">10.3897/zookeys.1230.136906</pub-id></mixed-citation></tp:treatment-meta><tp:nomenclature><label>﻿</label><tp:taxon-name>
                <object-id xmlns:xlink="http://www.w3.org/1999/xlink" content-type="arpha" xlink:type="simple">6F1B86BB-7CB7-542F-BA1D-F08C795B5BEE</object-id>
                <tp:taxon-name-part taxon-name-part-type="genus" reg="Lagocheilus">Lagocheilus</tp:taxon-name-part>
                <tp:taxon-name-part taxon-name-part-type="species" reg="trochoides">trochoides</tp:taxon-name-part>
              </tp:taxon-name><tp:taxon-authority>(Stoliczka, 1872)</tp:taxon-authority><xref ref-type="fig" rid="F5">Figs 5E</xref><xref ref-type="fig" rid="F19">, 19C</xref></tp:nomenclature><tp:treatment-sec sec-type="material" id="SECID0ESJBI"><title>Material examined.</title><p>Malaysia • Penang Hill, The Habitat, Research trail, Plot.01; <named-content xmlns:xlink="http://www.w3.org/1999/xlink" content-type="dwc:verbatimCoordinates" xlink:type="simple"><named-content content-type="geo-json" specific-use="{&#34;type&#34;:&#34;Point&#34;,&#34;coordinates&#34;:[100.266900,5.424800]}" id="NCID0E2JBI" xlink:type="simple">5.4248°N, 100.2669°E</named-content></named-content>; 720 m a.s.l.; 5 Sept. 2022; T.S. Liew, J. Dulipat, S.M. Goh leg.; BOR/MOL 15081 • Penang Hill, The Habitat, Habitat nature trail, Plot.05; <named-content xmlns:xlink="http://www.w3.org/1999/xlink" content-type="dwc:verbatimCoordinates" xlink:type="simple"><named-content content-type="geo-json" specific-use="{&#34;type&#34;:&#34;Point&#34;,&#34;coordinates&#34;:[100.265300,5.422800]}" id="NCID0EDKBI" xlink:type="simple">5.4228°N, 100.2653°E</named-content></named-content>; 770 m a.s.l.; 5 Sept. 2022; T.S. Liew, J. Dulipat, S.M. Goh leg.; BOR/MOL 15134 • Penang Hill, The Habitat, Research trail, Plot.06; <named-content xmlns:xlink="http://www.w3.org/1999/xlink" content-type="dwc:verbatimCoordinates" xlink:type="simple"><named-content content-type="geo-json" specific-use="{&#34;type&#34;:&#34;Point&#34;,&#34;coordinates&#34;:[100.267400,5.424700]}" id="NCID0ELKBI" xlink:type="simple">5.4247°N, 100.2674°E</named-content></named-content>; 750 m a.s.l.; 5 Sept. 2022; T.S. Liew, J. Dulipat, S.M. Goh, M.Y. Lee, M.Y. Wua leg.; BOR/MOL 15084 • same data as for preceding; BOR/MOL 15085 • same data as for preceding; BOR/MOL 15139 • Penang Hill, The Habitat, Habitat nature trail, Plot.07; <named-content xmlns:xlink="http://www.w3.org/1999/xlink" content-type="dwc:verbatimCoordinates" xlink:type="simple"><named-content content-type="geo-json" specific-use="{&#34;type&#34;:&#34;Point&#34;,&#34;coordinates&#34;:[100.264200,5.421000]}" id="NCID0ETKBI" xlink:type="simple">5.4210°N, 100.2642°E</named-content></named-content>; 760 m a.s.l.; 6 Sept. 2022; T.S. Liew, J. Dulipat, S.M. Goh, M.Y. Lee leg.; BOR/MOL 15143 • Penang Hill, The Habitat, Habitat nature trail, Plot.08; <named-content xmlns:xlink="http://www.w3.org/1999/xlink" content-type="dwc:verbatimCoordinates" xlink:type="simple"><named-content content-type="geo-json" specific-use="{&#34;type&#34;:&#34;Point&#34;,&#34;coordinates&#34;:[100.264800,5.422300]}" id="NCID0E2KBI" xlink:type="simple">5.4223°N, 100.2648°E</named-content></named-content>; 760 m a.s.l.; 6 Sept. 2022; J. Dulipat, S.M. Goh, M.Y. Lee leg.; BOR/MOL 15156 • Penang Hill, Teluk Bahang, Taman Rimba Teluk Bahang, Trail, Simpang 6, Plot.16; <named-content xmlns:xlink="http://www.w3.org/1999/xlink" content-type="dwc:verbatimCoordinates" xlink:type="simple"><named-content content-type="geo-json" specific-use="{&#34;type&#34;:&#34;Point&#34;,&#34;coordinates&#34;:[100.221200,5.442900]}" id="NCID0EDLBI" xlink:type="simple">5.4429°N, 100.2212°E</named-content></named-content>; 120 m a.s.l.; 21 Oct. 2022; T.S. Liew, J. Dulipat, M.Y. Lee leg.; BOR/MOL 15540 • Penang Hill, Teluk Bahang- Balik Pulau, Bukit Kerajaan ForestReserve next to Lam durian farm, Plot.20; <named-content xmlns:xlink="http://www.w3.org/1999/xlink" content-type="dwc:verbatimCoordinates" xlink:type="simple"><named-content content-type="geo-json" specific-use="{&#34;type&#34;:&#34;Point&#34;,&#34;coordinates&#34;:[100.226500,5.419900]}" id="NCID0ELLBI" xlink:type="simple">5.4199°N, 100.2265°E</named-content></named-content>; 330 m a.s.l.; 23 Oct. 2022; T.S. Liew, J. Dulipat, M.Y. Lee leg.; BOR/MOL 15425 • Penang Hill, Air Itam, Forest near Dam, Plot.24; <named-content xmlns:xlink="http://www.w3.org/1999/xlink" content-type="dwc:verbatimCoordinates" xlink:type="simple"><named-content content-type="geo-json" specific-use="{&#34;type&#34;:&#34;Point&#34;,&#34;coordinates&#34;:[100.261200,5.390400]}" id="NCID0ETLBI" xlink:type="simple">5.3904°N, 100.2612°E</named-content></named-content>; 380 m a.s.l.; 24 Oct. 2022; T.S. Liew, J. Dulipat leg.; BOR/MOL 15287 • Penang Hill, Trail from Viaduct to Claremont, after shelter, Plot.27; <named-content xmlns:xlink="http://www.w3.org/1999/xlink" content-type="dwc:verbatimCoordinates" xlink:type="simple"><named-content content-type="geo-json" specific-use="{&#34;type&#34;:&#34;Point&#34;,&#34;coordinates&#34;:[100.272400,5.420500]}" id="NCID0E2LBI" xlink:type="simple">5.4205°N, 100.2724°E</named-content></named-content>; 500 m a.s.l.; 26 Oct. 2022; T.S. Liew, J. Dulipat leg.; BOR/MOL 15426 • Penang Hill, Botanical garden, Plot.29; <named-content xmlns:xlink="http://www.w3.org/1999/xlink" content-type="dwc:verbatimCoordinates" xlink:type="simple"><named-content content-type="geo-json" specific-use="{&#34;type&#34;:&#34;Point&#34;,&#34;coordinates&#34;:[100.286600,5.440000]}" id="NCID0EDMBI" xlink:type="simple">5.4400°N, 100.2866°E</named-content></named-content>; 75 m a.s.l.; 2 Feb. 2023; T.S. Liew, M.Y. Lee, A. Yusni leg.; BOR/MOL 15738 • Penang Hill, By Path H, Plot.33; <named-content xmlns:xlink="http://www.w3.org/1999/xlink" content-type="dwc:verbatimCoordinates" xlink:type="simple"><named-content content-type="geo-json" specific-use="{&#34;type&#34;:&#34;Point&#34;,&#34;coordinates&#34;:[100.270100,5.421000]}" id="NCID0ELMBI" xlink:type="simple">5.4210°N, 100.2701°E</named-content></named-content>; 610 m a.s.l.; 4 Feb. 2023; T.S. Liew, A. Yusni leg.; BOR/MOL 15737.</p></tp:treatment-sec><tp:treatment-sec sec-type="remarks" id="SECID0EQMBI"><title>Remark.</title><p>This species is more common than <italic><tp:taxon-name><tp:taxon-name-part taxon-name-part-type="genus" reg="Lagocheilus">L.</tp:taxon-name-part><tp:taxon-name-part taxon-name-part-type="species" reg="striolatus">striolatus</tp:taxon-name-part></tp:taxon-name></italic> at Penang Hill.</p></tp:treatment-sec><tp:treatment-sec><!--Section generated to contain objects referenced in tp:taxon-treatment.--><fig id="F5" position="float" orientation="portrait"><object-id xmlns:xlink="http://www.w3.org/1999/xlink" content-type="doi" xlink:type="simple">10.3897/zookeys.1230.136906.figure5</object-id><object-id xmlns:xlink="http://www.w3.org/1999/xlink" content-type="arpha" xlink:type="simple">3CA83749-A4DB-5459-A06D-35C1FECC1FDD</object-id><label>Figure 5.</label><caption><p><bold>A</bold><italic><tp:taxon-name><tp:taxon-name-part taxon-name-part-type="genus" reg="Cyclophorus">Cyclophorus</tp:taxon-name-part><tp:taxon-name-part taxon-name-part-type="species" reg="malayanus">malayanus</tp:taxon-name-part></tp:taxon-name></italic> (W. H. Benson, 1852) BOR/MOL 15149 <bold>B</bold><italic><tp:taxon-name><tp:taxon-name-part taxon-name-part-type="genus" reg="Cyclophorus">Cyclophorus</tp:taxon-name-part><tp:taxon-name-part taxon-name-part-type="species" reg="perdix">perdix</tp:taxon-name-part><tp:taxon-name-part taxon-name-part-type="subspecies" reg="borneensis">borneensis</tp:taxon-name-part></tp:taxon-name></italic> (Metcalfe, 1854) BOR/MOL 15726 <bold>C</bold><italic><tp:taxon-name><tp:taxon-name-part taxon-name-part-type="genus" reg="Ditropopsis">Ditropopsis</tp:taxon-name-part></tp:taxon-name></italic> sp. BOR/MOL 15747 <bold>D</bold><italic><tp:taxon-name><tp:taxon-name-part taxon-name-part-type="genus" reg="Lagocheilus">Lagocheilus</tp:taxon-name-part></tp:taxon-name></italic> Penang sp. 2 BOR/MOL 15429 <bold>E</bold><italic><tp:taxon-name><tp:taxon-name-part taxon-name-part-type="genus" reg="Lagocheilus">Lagocheilus</tp:taxon-name-part><tp:taxon-name-part taxon-name-part-type="species" reg="trochoides">trochoides</tp:taxon-name-part></tp:taxon-name></italic> (Stoliczka, 1872) BOR/MOL 15739 <bold>F</bold><italic><tp:taxon-name><tp:taxon-name-part taxon-name-part-type="genus" reg="Lagocheilus">Lagocheilus</tp:taxon-name-part><tp:taxon-name-part taxon-name-part-type="species" reg="striolatus">striolatus</tp:taxon-name-part></tp:taxon-name></italic> Stoliczka, 1872 BOR/MOL 15200. Scale bars: 10 mm (<bold>A, B</bold>); 1 mm (<bold>C</bold>); 5 mm (<bold>D–F</bold>).</p></caption><graphic xmlns:xlink="http://www.w3.org/1999/xlink" xlink:href="zookeys-1230-099_article-136906__-g005.jpg" position="float" orientation="portrait" xlink:type="simple" id="oo_1270440.jpg"><uri content-type="original_file" xlink:type="simple">https://binary.pensoft.net/fig/1270440</uri></graphic></fig><fig id="F19" position="float" orientation="portrait"><object-id xmlns:xlink="http://www.w3.org/1999/xlink" content-type="doi" xlink:type="simple">10.3897/zookeys.1230.136906.figure19</object-id><object-id xmlns:xlink="http://www.w3.org/1999/xlink" content-type="arpha" xlink:type="simple">B9977399-4ADC-5814-85CD-FFA32D033BF3</object-id><label>Figure 19.</label><caption><p><bold>A</bold><italic><tp:taxon-name><tp:taxon-name-part taxon-name-part-type="genus" reg="Cyclophorus">Cyclophorus</tp:taxon-name-part><tp:taxon-name-part taxon-name-part-type="species" reg="malayanus">malayanus</tp:taxon-name-part></tp:taxon-name></italic> (W. H. Benson, 1852) <bold>B</bold><italic><tp:taxon-name><tp:taxon-name-part taxon-name-part-type="genus" reg="Cyclophorus">Cyclophorus</tp:taxon-name-part><tp:taxon-name-part taxon-name-part-type="species" reg="perdix">perdix</tp:taxon-name-part><tp:taxon-name-part taxon-name-part-type="subspecies" reg="borneensis">borneensis</tp:taxon-name-part></tp:taxon-name></italic> (Metcalfe, 1854) <bold>C</bold><italic><tp:taxon-name><tp:taxon-name-part taxon-name-part-type="genus" reg="Lagocheilus">Lagocheilus</tp:taxon-name-part><tp:taxon-name-part taxon-name-part-type="species" reg="trochoides">trochoides</tp:taxon-name-part></tp:taxon-name></italic> (Stoliczka, 1872) <bold>D</bold><italic><tp:taxon-name><tp:taxon-name-part taxon-name-part-type="genus" reg="Coptocheilus">Coptocheilus</tp:taxon-name-part><tp:taxon-name-part taxon-name-part-type="species" reg="sectilabris">sectilabris</tp:taxon-name-part></tp:taxon-name></italic> (A. Gould, 1844), photo credit Mei Yi Lee <bold>E</bold><italic><tp:taxon-name><tp:taxon-name-part taxon-name-part-type="genus" reg="Pupina">Pupina</tp:taxon-name-part><tp:taxon-name-part taxon-name-part-type="species" reg="aureola">aureola</tp:taxon-name-part></tp:taxon-name></italic> Stoliczka, 1872 <bold>F</bold><italic><tp:taxon-name><tp:taxon-name-part taxon-name-part-type="genus" reg="Rhaphaulus">Rhaphaulus</tp:taxon-name-part><tp:taxon-name-part taxon-name-part-type="species" reg="lorraini">lorraini</tp:taxon-name-part></tp:taxon-name></italic> L. Pfeiffer, 1856.</p></caption><graphic xmlns:xlink="http://www.w3.org/1999/xlink" xlink:href="zookeys-1230-099_article-136906__-g019.jpg" position="float" orientation="portrait" xlink:type="simple" id="oo_1270454.jpg"><uri content-type="original_file" xlink:type="simple">https://binary.pensoft.net/fig/1270454</uri></graphic></fig></tp:treatment-sec></tp:taxon-treatment>
