# Supplementary material for: ﻿From 153-year-old records to contemporary discoveries: land snail (Mollusca, Gastropoda) diversity in Penang Hill, Malaysia
Source: Zookeys. 2025 Mar 5;1230:99–154. doi: 10.3897/zookeys.1230.136906 (PMC11905067; doi:10.3897/zookeys.1230.136906)
Supplement: XML Treatment for Coptocheilus sectilabris [file zookeys.1230.136906-treatment12.xml]

<!DOCTYPE tp:taxon-treatment
  PUBLIC "-//TaxonX//DTD Taxonomic Treatment Publishing DTD v0 20100105//EN" "tax-treatment-NSO.dtd">
<tp:taxon-treatment xmlns:tp="http://www.plazi.org/taxpub"><tp:treatment-meta><kwd-group><label>Taxon classification</label><kwd>
                  <named-content content-type="kingdom">Animalia</named-content>
                </kwd><kwd>
                  <named-content content-type="class">Gastropoda</named-content>
                </kwd><kwd>
                  <named-content content-type="family">Pupinidae</named-content>
                </kwd></kwd-group><mixed-citation publication-type="journal"><person-group><name><surname>Goh</surname><given-names>Soo-Mun</given-names></name><name><surname>Jasrul</surname><given-names>Dulipat</given-names></name><name><surname>Lee</surname><given-names>Mei-Yi</given-names></name><name><surname>Vermeulen</surname><given-names>Jaap J.</given-names></name><name><surname>Liew</surname><given-names>Thor-Seng</given-names></name></person-group><article-title>﻿From 153-year-old records to contemporary discoveries: land snail (<tp:taxon-name><tp:taxon-name-part taxon-name-part-type="phylum">Mollusca</tp:taxon-name-part></tp:taxon-name>, <tp:taxon-name><tp:taxon-name-part taxon-name-part-type="class">Gastropoda</tp:taxon-name-part></tp:taxon-name>) diversity in Penang Hill, Malaysia</article-title><source>Zookeys</source><day>05</day><month>03</month><year>2025</year><volume>1230</volume><fpage>99</fpage><lpage>154</lpage><pub-id pub-id-type="doi">10.3897/zookeys.1230.136906</pub-id></mixed-citation></tp:treatment-meta><tp:nomenclature><label>﻿</label><tp:taxon-name>
                <object-id xmlns:xlink="http://www.w3.org/1999/xlink" content-type="arpha" xlink:type="simple">BFA47B62-A03E-59EB-BC5E-E76BBBB21EC8</object-id>
                <tp:taxon-name-part taxon-name-part-type="genus" reg="Coptocheilus">Coptocheilus</tp:taxon-name-part>
                <tp:taxon-name-part taxon-name-part-type="species" reg="sectilabris">sectilabris</tp:taxon-name-part>
              </tp:taxon-name><tp:taxon-authority>(A. Gould, 1844)</tp:taxon-authority><xref ref-type="fig" rid="F6">Figs 6E</xref><xref ref-type="fig" rid="F19">, 19D</xref></tp:nomenclature><tp:treatment-sec sec-type="material" id="SECID0EZ2BI"><title>Material examined.</title><p>Malaysia • Penang Hill, The Habitat, Research trail, Random4.; <named-content xmlns:xlink="http://www.w3.org/1999/xlink" content-type="dwc:verbatimCoordinates" xlink:type="simple"><named-content content-type="geo-json" specific-use="{&#34;type&#34;:&#34;Point&#34;,&#34;coordinates&#34;:[100.264500,5.422900]}" id="NCID0EC3BI" xlink:type="simple">5.4229°N, 100.2645°E</named-content></named-content>; 740 m a.s.l.; 27 Oct. 2022; M.Y. Lee leg.; BOR/MOL 15270.</p></tp:treatment-sec><tp:treatment-sec sec-type="remarks" id="SECID0EH3BI"><title>Remarks.</title><p>So far, all the records were found at the top of Penang Hill, specifically around the Habitat, but it is very rare elsewhere on Penang Hill. It is a widespread species in Indochina and Peninsular Malaysia (<xref ref-type="bibr" rid="B29">Maassen 2001</xref>; <xref ref-type="bibr" rid="B51">Tumpeesuwan and Panha 2008</xref>; <xref ref-type="bibr" rid="B20">Foon et al. 2017</xref>).</p></tp:treatment-sec><tp:treatment-sec><!--Section generated to contain objects referenced in tp:taxon-treatment.--><fig id="F6" position="float" orientation="portrait"><object-id xmlns:xlink="http://www.w3.org/1999/xlink" content-type="doi" xlink:type="simple">10.3897/zookeys.1230.136906.figure6</object-id><object-id xmlns:xlink="http://www.w3.org/1999/xlink" content-type="arpha" xlink:type="simple">D11F10A2-2ADA-5400-82A4-8E4E3CAE0AB3</object-id><label>Figure 6.</label><caption><p><bold>A</bold><italic><tp:taxon-name><tp:taxon-name-part taxon-name-part-type="genus" reg="Opisthoporus">Opisthoporus</tp:taxon-name-part><tp:taxon-name-part taxon-name-part-type="species" reg="penangensis">penangensis</tp:taxon-name-part></tp:taxon-name></italic> Stoliczka, 1872 BOR/MOL 15275 <bold>B</bold><italic><tp:taxon-name><tp:taxon-name-part taxon-name-part-type="genus" reg="Diplommatina">Diplommatina</tp:taxon-name-part></tp:taxon-name></italic> Penang sp. 1 BOR/MOL 15442 <bold>C</bold><italic><tp:taxon-name><tp:taxon-name-part taxon-name-part-type="genus" reg="Diplommatina">Diplommatina</tp:taxon-name-part><tp:taxon-name-part taxon-name-part-type="species" reg="crosseana">crosseana</tp:taxon-name-part></tp:taxon-name></italic> Godwin-Austen &amp; Nevill, 1879 BOR/MOL 15543 <bold>D</bold><italic><tp:taxon-name><tp:taxon-name-part taxon-name-part-type="genus" reg="Coptocheilus">Coptocheilus</tp:taxon-name-part><tp:taxon-name-part taxon-name-part-type="species" reg="sectilabris">sectilabris</tp:taxon-name-part></tp:taxon-name></italic> (A. Gould, 1844) BOR/MOL 15270. Scale bars: 10 mm (<bold>A, D</bold>); 0.5 mm (<bold>B, C</bold>).</p></caption><graphic xmlns:xlink="http://www.w3.org/1999/xlink" xlink:href="zookeys-1230-099_article-136906__-g006.jpg" position="float" orientation="portrait" xlink:type="simple" id="oo_1270441.jpg"><uri content-type="original_file" xlink:type="simple">https://binary.pensoft.net/fig/1270441</uri></graphic></fig><fig id="F19" position="float" orientation="portrait"><object-id xmlns:xlink="http://www.w3.org/1999/xlink" content-type="doi" xlink:type="simple">10.3897/zookeys.1230.136906.figure19</object-id><object-id xmlns:xlink="http://www.w3.org/1999/xlink" content-type="arpha" xlink:type="simple">B9977399-4ADC-5814-85CD-FFA32D033BF3</object-id><label>Figure 19.</label><caption><p><bold>A</bold><italic><tp:taxon-name><tp:taxon-name-part taxon-name-part-type="genus" reg="Cyclophorus">Cyclophorus</tp:taxon-name-part><tp:taxon-name-part taxon-name-part-type="species" reg="malayanus">malayanus</tp:taxon-name-part></tp:taxon-name></italic> (W. H. Benson, 1852) <bold>B</bold><italic><tp:taxon-name><tp:taxon-name-part taxon-name-part-type="genus" reg="Cyclophorus">Cyclophorus</tp:taxon-name-part><tp:taxon-name-part taxon-name-part-type="species" reg="perdix">perdix</tp:taxon-name-part><tp:taxon-name-part taxon-name-part-type="subspecies" reg="borneensis">borneensis</tp:taxon-name-part></tp:taxon-name></italic> (Metcalfe, 1854) <bold>C</bold><italic><tp:taxon-name><tp:taxon-name-part taxon-name-part-type="genus" reg="Lagocheilus">Lagocheilus</tp:taxon-name-part><tp:taxon-name-part taxon-name-part-type="species" reg="trochoides">trochoides</tp:taxon-name-part></tp:taxon-name></italic> (Stoliczka, 1872) <bold>D</bold><italic><tp:taxon-name><tp:taxon-name-part taxon-name-part-type="genus" reg="Coptocheilus">Coptocheilus</tp:taxon-name-part><tp:taxon-name-part taxon-name-part-type="species" reg="sectilabris">sectilabris</tp:taxon-name-part></tp:taxon-name></italic> (A. Gould, 1844), photo credit Mei Yi Lee <bold>E</bold><italic><tp:taxon-name><tp:taxon-name-part taxon-name-part-type="genus" reg="Pupina">Pupina</tp:taxon-name-part><tp:taxon-name-part taxon-name-part-type="species" reg="aureola">aureola</tp:taxon-name-part></tp:taxon-name></italic> Stoliczka, 1872 <bold>F</bold><italic><tp:taxon-name><tp:taxon-name-part taxon-name-part-type="genus" reg="Rhaphaulus">Rhaphaulus</tp:taxon-name-part><tp:taxon-name-part taxon-name-part-type="species" reg="lorraini">lorraini</tp:taxon-name-part></tp:taxon-name></italic> L. Pfeiffer, 1856.</p></caption><graphic xmlns:xlink="http://www.w3.org/1999/xlink" xlink:href="zookeys-1230-099_article-136906__-g019.jpg" position="float" orientation="portrait" xlink:type="simple" id="oo_1270454.jpg"><uri content-type="original_file" xlink:type="simple">https://binary.pensoft.net/fig/1270454</uri></graphic></fig></tp:treatment-sec><ref-list><ref id="B29"><mixed-citation xmlns:xlink="http://www.w3.org/1999/xlink" xlink:type="simple"><person-group><name name-style="western"><surname>Maassen</surname><given-names>WJM</given-names></name></person-group> (<year>2001</year>) A preliminary checklist of the non-marine molluscs of West Malaysia. De Kreukel (extra edition 2001) 2001: 1–155.</mixed-citation></ref><ref id="B51"><mixed-citation xmlns:xlink="http://www.w3.org/1999/xlink" xlink:type="simple"><person-group><name name-style="western"><surname>Tumpeesuwan</surname><given-names>S</given-names></name><name name-style="western"><surname>Panha</surname><given-names>S</given-names></name></person-group> (<year>2008</year>) <article-title>First Record of the Genus <italic><tp:taxon-name><tp:taxon-name-part taxon-name-part-type="genus">Schistoloma</tp:taxon-name-part></tp:taxon-name></italic> Kobelt, 1902 (<tp:taxon-name><tp:taxon-name-part taxon-name-part-type="subclass">Prosobranchia</tp:taxon-name-part></tp:taxon-name>: <tp:taxon-name><tp:taxon-name-part taxon-name-part-type="family">Pupinidae</tp:taxon-name-part></tp:taxon-name>) in Thailand.</article-title><source>Tropical Natural History</source><volume>8</volume>(<issue>1</issue>): <fpage>65</fpage>–<lpage>67</lpage>. <ext-link xlink:href="https://www.thaiscience.info/journals/Article/NHCU/10439781.pdf" ext-link-type="uri" xlink:type="simple">https://www.thaiscience.info/journals/Article/NHCU/10439781.pdf</ext-link></mixed-citation></ref><ref id="B20"><mixed-citation xmlns:xlink="http://www.w3.org/1999/xlink" xlink:type="simple"><person-group><name name-style="western"><surname>Foon</surname><given-names>JK</given-names></name><name name-style="western"><surname>Clements</surname><given-names>GR</given-names></name><name name-style="western"><surname>Liew</surname><given-names>TS</given-names></name></person-group> (<year>2017</year>) <article-title>Diversity and biogeography of land snails (<tp:taxon-name><tp:taxon-name-part taxon-name-part-type="phylum">Mollusca</tp:taxon-name-part></tp:taxon-name>, <tp:taxon-name><tp:taxon-name-part taxon-name-part-type="class">Gastropoda</tp:taxon-name-part></tp:taxon-name>) in the limestone hills of Perak, Peninsular Malaysia.</article-title><source>ZooKeys</source><volume>682</volume>: <fpage>1</fpage>–<lpage>94</lpage>. <ext-link xlink:href="10.3897/zookeys.682.12999" ext-link-type="doi" xlink:type="simple">https://doi.org/10.3897/zookeys.682.12999</ext-link></mixed-citation></ref></ref-list></tp:taxon-treatment>
