# Supplementary material for: ﻿From 153-year-old records to contemporary discoveries: land snail (Mollusca, Gastropoda) diversity in Penang Hill, Malaysia
Source: Zookeys. 2025 Mar 5;1230:99–154. doi: 10.3897/zookeys.1230.136906 (PMC11905067; doi:10.3897/zookeys.1230.136906)
Supplement: XML Treatment for Allopeas clavulinum [file zookeys.1230.136906-treatment15.xml]

<!DOCTYPE tp:taxon-treatment
  PUBLIC "-//TaxonX//DTD Taxonomic Treatment Publishing DTD v0 20100105//EN" "tax-treatment-NSO.dtd">
<tp:taxon-treatment xmlns:tp="http://www.plazi.org/taxpub"><tp:treatment-meta><kwd-group><label>Taxon classification</label><kwd>
                  <named-content content-type="kingdom">Animalia</named-content>
                </kwd><kwd>
                  <named-content content-type="class">Gastropoda</named-content>
                </kwd><kwd>
                  <named-content content-type="family">Achatinidae</named-content>
                </kwd></kwd-group><mixed-citation publication-type="journal"><person-group><name><surname>Goh</surname><given-names>Soo-Mun</given-names></name><name><surname>Jasrul</surname><given-names>Dulipat</given-names></name><name><surname>Lee</surname><given-names>Mei-Yi</given-names></name><name><surname>Vermeulen</surname><given-names>Jaap J.</given-names></name><name><surname>Liew</surname><given-names>Thor-Seng</given-names></name></person-group><article-title>﻿From 153-year-old records to contemporary discoveries: land snail (<tp:taxon-name><tp:taxon-name-part taxon-name-part-type="phylum">Mollusca</tp:taxon-name-part></tp:taxon-name>, <tp:taxon-name><tp:taxon-name-part taxon-name-part-type="class">Gastropoda</tp:taxon-name-part></tp:taxon-name>) diversity in Penang Hill, Malaysia</article-title><source>Zookeys</source><day>05</day><month>03</month><year>2025</year><volume>1230</volume><fpage>99</fpage><lpage>154</lpage><pub-id pub-id-type="doi">10.3897/zookeys.1230.136906</pub-id></mixed-citation></tp:treatment-meta><tp:nomenclature><label>﻿</label><tp:taxon-name>
                <object-id xmlns:xlink="http://www.w3.org/1999/xlink" content-type="arpha" xlink:type="simple">B0966550-CC45-5A5A-860F-36FB59882E5A</object-id>
                <tp:taxon-name-part taxon-name-part-type="genus" reg="Allopeas">Allopeas</tp:taxon-name-part>
                <tp:taxon-name-part taxon-name-part-type="species" reg="clavulinum">clavulinum</tp:taxon-name-part>
              </tp:taxon-name><tp:taxon-authority>(Potiez &amp; Michaud, 1838)</tp:taxon-authority><xref ref-type="fig" rid="F7">Fig. 7C</xref></tp:nomenclature><tp:treatment-sec sec-type="material" id="SECID0E5ICI"><title>Material examined.</title><p>Malaysia • Penang Hill, The Habitat, Habitat nature trail, Plot.05; <named-content xmlns:xlink="http://www.w3.org/1999/xlink" content-type="dwc:verbatimCoordinates" xlink:type="simple"><named-content content-type="geo-json" specific-use="{&#34;type&#34;:&#34;Point&#34;,&#34;coordinates&#34;:[100.265300,5.422800]}" id="NCID0EHJCI" xlink:type="simple">5.4228°N, 100.2653°E</named-content></named-content>; 770 m a.s.l.; 5 Sept. 2022; T.S. Liew, J. Dulipat, S.M. Goh leg.; BOR/MOL 15416 • Penang Hill, The Habitat, Habitat nature trail, Plot.07; <named-content xmlns:xlink="http://www.w3.org/1999/xlink" content-type="dwc:verbatimCoordinates" xlink:type="simple"><named-content content-type="geo-json" specific-use="{&#34;type&#34;:&#34;Point&#34;,&#34;coordinates&#34;:[100.264200,5.421000]}" id="NCID0EPJCI" xlink:type="simple">5.4210°N, 100.2642°E</named-content></named-content>; 760 m a.s.l.; 6 Sept. 2022; T.S. Liew, J. Dulipat, S.M. Goh, M.Y. Lee leg.; BOR/MOL 15418 • Penang Hill, Moon Gate Station 5 trail, Plot.11; <named-content xmlns:xlink="http://www.w3.org/1999/xlink" content-type="dwc:verbatimCoordinates" xlink:type="simple"><named-content content-type="geo-json" specific-use="{&#34;type&#34;:&#34;Point&#34;,&#34;coordinates&#34;:[100.292100,5.434100]}" id="NCID0EXJCI" xlink:type="simple">5.4341°N, 100.2921°E</named-content></named-content>; 110 m a.s.l.; 7 Sept. 2022; T.S. Liew, J. Dulipat, S.M. Goh leg.; BOR/MOL 15420 • Penang Hill, Teluk Bahang-Balik Pulau, Entrance of a durian farm, near Boulder Valley, Old rubber tree, Plot.17; <named-content xmlns:xlink="http://www.w3.org/1999/xlink" content-type="dwc:verbatimCoordinates" xlink:type="simple"><named-content content-type="geo-json" specific-use="{&#34;type&#34;:&#34;Point&#34;,&#34;coordinates&#34;:[100.215900,5.418000]}" id="NCID0E6JCI" xlink:type="simple">5.418°N, 100.2159°E</named-content></named-content>; 180 m a.s.l.; 22 Oct. 2022; T.S. Liew, J. Dulipat leg.; BOR/MOL 15415 • Penang Hill, Teluk Bahang- Balik Pulau, Lam durian farm, Plot.19; <named-content xmlns:xlink="http://www.w3.org/1999/xlink" content-type="dwc:verbatimCoordinates" xlink:type="simple"><named-content content-type="geo-json" specific-use="{&#34;type&#34;:&#34;Point&#34;,&#34;coordinates&#34;:[100.226300,5.421800]}" id="NCID0EHKCI" xlink:type="simple">5.4218°N, 100.2263°E</named-content></named-content>; 280 m a.s.l.; 23 Oct. 2022; T.S. Liew, J. Dulipat, M.Y. Lee leg.; BOR/MOL 15419 • same data as for preceding; BOR/MOL 15421 • Penang Hill, Air Itam, Forest near Dam, Plot.24; <named-content xmlns:xlink="http://www.w3.org/1999/xlink" content-type="dwc:verbatimCoordinates" xlink:type="simple"><named-content content-type="geo-json" specific-use="{&#34;type&#34;:&#34;Point&#34;,&#34;coordinates&#34;:[100.261200,5.390400]}" id="NCID0EPKCI" xlink:type="simple">5.3904°N, 100.2612°E</named-content></named-content>; 380 m a.s.l.; 24 Oct. 2022; T.S. Liew, J. Dulipat leg.; BOR/MOL 15417 • Penang Hill, Botanical garden, Plot.29; <named-content xmlns:xlink="http://www.w3.org/1999/xlink" content-type="dwc:verbatimCoordinates" xlink:type="simple"><named-content content-type="geo-json" specific-use="{&#34;type&#34;:&#34;Point&#34;,&#34;coordinates&#34;:[100.286600,5.440000]}" id="NCID0EXKCI" xlink:type="simple">5.4400°N, 100.2866°E</named-content></named-content>; 75 m a.s.l.; 2 Feb. 2023; T.S. Liew, M.Y. Lee, A. Yusni leg.; BOR/MOL 15750 • Penang Hill, By Path H, Plot.33; <named-content xmlns:xlink="http://www.w3.org/1999/xlink" content-type="dwc:verbatimCoordinates" xlink:type="simple"><named-content content-type="geo-json" specific-use="{&#34;type&#34;:&#34;Point&#34;,&#34;coordinates&#34;:[100.270100,5.421000]}" id="NCID0E6KCI" xlink:type="simple">5.4210°N, 100.2701°E</named-content></named-content>; 610 m a.s.l.; 4 Feb. 2023; T.S. Liew, A. Yusni leg.; BOR/MOL 15751.</p></tp:treatment-sec><tp:treatment-sec sec-type="remarks" id="SECID0EELCI"><title>Remark.</title><p>New record for Penang Hill. It is possibly an introduced species and is widespread in Malaysia (<xref ref-type="bibr" rid="B20">Foon et al. 2017</xref>).</p></tp:treatment-sec><tp:treatment-sec><!--Section generated to contain objects referenced in tp:taxon-treatment.--><fig id="F7" position="float" orientation="portrait"><object-id xmlns:xlink="http://www.w3.org/1999/xlink" content-type="doi" xlink:type="simple">10.3897/zookeys.1230.136906.figure7</object-id><object-id xmlns:xlink="http://www.w3.org/1999/xlink" content-type="arpha" xlink:type="simple">C8D9ADF4-5E6B-55E0-B8B2-F0B84F1674EA</object-id><label>Figure 7.</label><caption><p><bold>A</bold><italic><tp:taxon-name><tp:taxon-name-part taxon-name-part-type="genus" reg="Pupina">Pupina</tp:taxon-name-part><tp:taxon-name-part taxon-name-part-type="species" reg="aureola">aureola</tp:taxon-name-part></tp:taxon-name></italic> Stoliczka, 1872 BOR/MOL 15225 <bold>B</bold><italic><tp:taxon-name><tp:taxon-name-part taxon-name-part-type="genus" reg="Rhaphaulus">Rhaphaulus</tp:taxon-name-part><tp:taxon-name-part taxon-name-part-type="species" reg="lorraini">lorraini</tp:taxon-name-part></tp:taxon-name></italic> L. Pfeiffer, 1856 BOR/MOL 15285 <bold>C</bold><italic><tp:taxon-name><tp:taxon-name-part taxon-name-part-type="genus" reg="Allopeas">Allopeas</tp:taxon-name-part><tp:taxon-name-part taxon-name-part-type="species" reg="clavulinum">clavulinum</tp:taxon-name-part></tp:taxon-name></italic> (Potiez &amp; Michaud, 1838) BOR/MOL 15419 <bold>D</bold><italic><tp:taxon-name><tp:taxon-name-part taxon-name-part-type="genus" reg="Allopeas">Allopeas</tp:taxon-name-part><tp:taxon-name-part taxon-name-part-type="species" reg="gracile">gracile</tp:taxon-name-part></tp:taxon-name></italic> (T. Hutton, 1834) BOR/MOL 15547 <bold>E</bold><italic><tp:taxon-name><tp:taxon-name-part taxon-name-part-type="genus" reg="Lissachatina">Lissachatina</tp:taxon-name-part><tp:taxon-name-part taxon-name-part-type="species" reg="fulica">fulica</tp:taxon-name-part></tp:taxon-name></italic> (Bowdich, 1822) BOR/MOL 15195 <bold>F</bold><italic><tp:taxon-name><tp:taxon-name-part taxon-name-part-type="genus" reg="Subulina">Subulina</tp:taxon-name-part><tp:taxon-name-part taxon-name-part-type="species" reg="octona">octona</tp:taxon-name-part></tp:taxon-name></italic> (Bruguière, 1789) BOR/MOL 15545. Scale bars: 5 mm (<bold>A–C, D, F</bold>); 10 mm (<bold>E</bold>).</p></caption><graphic xmlns:xlink="http://www.w3.org/1999/xlink" xlink:href="zookeys-1230-099_article-136906__-g007.jpg" position="float" orientation="portrait" xlink:type="simple" id="oo_1270442.jpg"><uri content-type="original_file" xlink:type="simple">https://binary.pensoft.net/fig/1270442</uri></graphic></fig></tp:treatment-sec><ref-list><ref id="B20"><mixed-citation xmlns:xlink="http://www.w3.org/1999/xlink" xlink:type="simple"><person-group><name name-style="western"><surname>Foon</surname><given-names>JK</given-names></name><name name-style="western"><surname>Clements</surname><given-names>GR</given-names></name><name name-style="western"><surname>Liew</surname><given-names>TS</given-names></name></person-group> (<year>2017</year>) <article-title>Diversity and biogeography of land snails (<tp:taxon-name><tp:taxon-name-part taxon-name-part-type="phylum">Mollusca</tp:taxon-name-part></tp:taxon-name>, <tp:taxon-name><tp:taxon-name-part taxon-name-part-type="class">Gastropoda</tp:taxon-name-part></tp:taxon-name>) in the limestone hills of Perak, Peninsular Malaysia.</article-title><source>ZooKeys</source><volume>682</volume>: <fpage>1</fpage>–<lpage>94</lpage>. <ext-link xlink:href="10.3897/zookeys.682.12999" ext-link-type="doi" xlink:type="simple">https://doi.org/10.3897/zookeys.682.12999</ext-link></mixed-citation></ref></ref-list></tp:taxon-treatment>
