# Supplementary material for: ﻿From 153-year-old records to contemporary discoveries: land snail (Mollusca, Gastropoda) diversity in Penang Hill, Malaysia
Source: Zookeys. 2025 Mar 5;1230:99–154. doi: 10.3897/zookeys.1230.136906 (PMC11905067; doi:10.3897/zookeys.1230.136906)
Supplement: XML Treatment for Subulina octona [file zookeys.1230.136906-treatment19.xml]

<!DOCTYPE tp:taxon-treatment
  PUBLIC "-//TaxonX//DTD Taxonomic Treatment Publishing DTD v0 20100105//EN" "tax-treatment-NSO.dtd">
<tp:taxon-treatment xmlns:tp="http://www.plazi.org/taxpub"><tp:treatment-meta><kwd-group><label>Taxon classification</label><kwd>
                  <named-content content-type="kingdom">Animalia</named-content>
                </kwd><kwd>
                  <named-content content-type="class">Gastropoda</named-content>
                </kwd><kwd>
                  <named-content content-type="family">Achatinidae</named-content>
                </kwd></kwd-group><mixed-citation publication-type="journal"><person-group><name><surname>Goh</surname><given-names>Soo-Mun</given-names></name><name><surname>Jasrul</surname><given-names>Dulipat</given-names></name><name><surname>Lee</surname><given-names>Mei-Yi</given-names></name><name><surname>Vermeulen</surname><given-names>Jaap J.</given-names></name><name><surname>Liew</surname><given-names>Thor-Seng</given-names></name></person-group><article-title>﻿From 153-year-old records to contemporary discoveries: land snail (<tp:taxon-name><tp:taxon-name-part taxon-name-part-type="phylum">Mollusca</tp:taxon-name-part></tp:taxon-name>, <tp:taxon-name><tp:taxon-name-part taxon-name-part-type="class">Gastropoda</tp:taxon-name-part></tp:taxon-name>) diversity in Penang Hill, Malaysia</article-title><source>Zookeys</source><day>05</day><month>03</month><year>2025</year><volume>1230</volume><fpage>99</fpage><lpage>154</lpage><pub-id pub-id-type="doi">10.3897/zookeys.1230.136906</pub-id></mixed-citation></tp:treatment-meta><tp:nomenclature><label>﻿</label><tp:taxon-name>
                <object-id xmlns:xlink="http://www.w3.org/1999/xlink" content-type="arpha" xlink:type="simple">6A4FBFE0-863C-5345-B177-B31BA40C36C7</object-id>
                <tp:taxon-name-part taxon-name-part-type="genus" reg="Subulina">Subulina</tp:taxon-name-part>
                <tp:taxon-name-part taxon-name-part-type="species" reg="octona">octona</tp:taxon-name-part>
              </tp:taxon-name><tp:taxon-authority>(Bruguière, 1789)</tp:taxon-authority><xref ref-type="fig" rid="F7">Fig. 7F</xref></tp:nomenclature><tp:treatment-sec sec-type="material" id="SECID0E2ZCI"><title>Material examined.</title><p>Malaysia • Penang Hill, Teluk Bahang- Balik Pulau, Lam durian farm, Plot.19; <named-content xmlns:xlink="http://www.w3.org/1999/xlink" content-type="dwc:verbatimCoordinates" xlink:type="simple"><named-content content-type="geo-json" specific-use="{&#34;type&#34;:&#34;Point&#34;,&#34;coordinates&#34;:[100.226300,5.421800]}" id="NCID0EE1CI" xlink:type="simple">5.4218°N, 100.2263°E</named-content></named-content>; 280 m a.s.l.; 23 Oct. 2022; T.S. Liew, J. Dulipat, M.Y. Lee leg.; BOR/MOL 15422 • Penang Hill, Trail to Western hill, Junction to Teluk Bahang from Penang Hill, Plot.22; <named-content xmlns:xlink="http://www.w3.org/1999/xlink" content-type="dwc:verbatimCoordinates" xlink:type="simple"><named-content content-type="geo-json" specific-use="{&#34;type&#34;:&#34;Point&#34;,&#34;coordinates&#34;:[100.249400,5.422300]}" id="NCID0EM1CI" xlink:type="simple">5.4223°N, 100.2494°E</named-content></named-content>; 760 m a.s.l.; 24 Oct. 2022; T.S. Liew, J, Dulipat, M.Y. Lee leg.; BOR/MOL 15545 • Penang Hill, Botanical garden, Plot.29; <named-content xmlns:xlink="http://www.w3.org/1999/xlink" content-type="dwc:verbatimCoordinates" xlink:type="simple"><named-content content-type="geo-json" specific-use="{&#34;type&#34;:&#34;Point&#34;,&#34;coordinates&#34;:[100.286600,5.440000]}" id="NCID0EU1CI" xlink:type="simple">5.4400°N, 100.2866°E</named-content></named-content>; 75 m a.s.l.; 2 Feb. 2023; T.S. Liew, M.Y. Lee, A. Yusni leg.; BOR/MOL 15748.</p></tp:treatment-sec><tp:treatment-sec sec-type="remarks" id="SECID0EZ1CI"><title>Remarks.</title><p>New record from Penang Hill. This species is also recorded from the mainland of Peninsular Malaysia (<xref ref-type="bibr" rid="B29">Maassen 2001</xref>; <xref ref-type="bibr" rid="B20">Foon et al. 2017</xref>).</p></tp:treatment-sec><tp:treatment-sec><!--Section generated to contain objects referenced in tp:taxon-treatment.--><fig id="F7" position="float" orientation="portrait"><object-id xmlns:xlink="http://www.w3.org/1999/xlink" content-type="doi" xlink:type="simple">10.3897/zookeys.1230.136906.figure7</object-id><object-id xmlns:xlink="http://www.w3.org/1999/xlink" content-type="arpha" xlink:type="simple">C8D9ADF4-5E6B-55E0-B8B2-F0B84F1674EA</object-id><label>Figure 7.</label><caption><p><bold>A</bold><italic><tp:taxon-name><tp:taxon-name-part taxon-name-part-type="genus" reg="Pupina">Pupina</tp:taxon-name-part><tp:taxon-name-part taxon-name-part-type="species" reg="aureola">aureola</tp:taxon-name-part></tp:taxon-name></italic> Stoliczka, 1872 BOR/MOL 15225 <bold>B</bold><italic><tp:taxon-name><tp:taxon-name-part taxon-name-part-type="genus" reg="Rhaphaulus">Rhaphaulus</tp:taxon-name-part><tp:taxon-name-part taxon-name-part-type="species" reg="lorraini">lorraini</tp:taxon-name-part></tp:taxon-name></italic> L. Pfeiffer, 1856 BOR/MOL 15285 <bold>C</bold><italic><tp:taxon-name><tp:taxon-name-part taxon-name-part-type="genus" reg="Allopeas">Allopeas</tp:taxon-name-part><tp:taxon-name-part taxon-name-part-type="species" reg="clavulinum">clavulinum</tp:taxon-name-part></tp:taxon-name></italic> (Potiez &amp; Michaud, 1838) BOR/MOL 15419 <bold>D</bold><italic><tp:taxon-name><tp:taxon-name-part taxon-name-part-type="genus" reg="Allopeas">Allopeas</tp:taxon-name-part><tp:taxon-name-part taxon-name-part-type="species" reg="gracile">gracile</tp:taxon-name-part></tp:taxon-name></italic> (T. Hutton, 1834) BOR/MOL 15547 <bold>E</bold><italic><tp:taxon-name><tp:taxon-name-part taxon-name-part-type="genus" reg="Lissachatina">Lissachatina</tp:taxon-name-part><tp:taxon-name-part taxon-name-part-type="species" reg="fulica">fulica</tp:taxon-name-part></tp:taxon-name></italic> (Bowdich, 1822) BOR/MOL 15195 <bold>F</bold><italic><tp:taxon-name><tp:taxon-name-part taxon-name-part-type="genus" reg="Subulina">Subulina</tp:taxon-name-part><tp:taxon-name-part taxon-name-part-type="species" reg="octona">octona</tp:taxon-name-part></tp:taxon-name></italic> (Bruguière, 1789) BOR/MOL 15545. Scale bars: 5 mm (<bold>A–C, D, F</bold>); 10 mm (<bold>E</bold>).</p></caption><graphic xmlns:xlink="http://www.w3.org/1999/xlink" xlink:href="zookeys-1230-099_article-136906__-g007.jpg" position="float" orientation="portrait" xlink:type="simple" id="oo_1270442.jpg"><uri content-type="original_file" xlink:type="simple">https://binary.pensoft.net/fig/1270442</uri></graphic></fig></tp:treatment-sec><ref-list><ref id="B29"><mixed-citation xmlns:xlink="http://www.w3.org/1999/xlink" xlink:type="simple"><person-group><name name-style="western"><surname>Maassen</surname><given-names>WJM</given-names></name></person-group> (<year>2001</year>) A preliminary checklist of the non-marine molluscs of West Malaysia. De Kreukel (extra edition 2001) 2001: 1–155.</mixed-citation></ref><ref id="B20"><mixed-citation xmlns:xlink="http://www.w3.org/1999/xlink" xlink:type="simple"><person-group><name name-style="western"><surname>Foon</surname><given-names>JK</given-names></name><name name-style="western"><surname>Clements</surname><given-names>GR</given-names></name><name name-style="western"><surname>Liew</surname><given-names>TS</given-names></name></person-group> (<year>2017</year>) <article-title>Diversity and biogeography of land snails (<tp:taxon-name><tp:taxon-name-part taxon-name-part-type="phylum">Mollusca</tp:taxon-name-part></tp:taxon-name>, <tp:taxon-name><tp:taxon-name-part taxon-name-part-type="class">Gastropoda</tp:taxon-name-part></tp:taxon-name>) in the limestone hills of Perak, Peninsular Malaysia.</article-title><source>ZooKeys</source><volume>682</volume>: <fpage>1</fpage>–<lpage>94</lpage>. <ext-link xlink:href="10.3897/zookeys.682.12999" ext-link-type="doi" xlink:type="simple">https://doi.org/10.3897/zookeys.682.12999</ext-link></mixed-citation></ref></ref-list></tp:taxon-treatment>
