# Supplementary material for: ﻿From 153-year-old records to contemporary discoveries: land snail (Mollusca, Gastropoda) diversity in Penang Hill, Malaysia
Source: Zookeys. 2025 Mar 5;1230:99–154. doi: 10.3897/zookeys.1230.136906 (PMC11905067; doi:10.3897/zookeys.1230.136906)
Supplement: XML Treatment for Meghimatium pictum [file zookeys.1230.136906-treatment20.xml]

<!DOCTYPE tp:taxon-treatment
  PUBLIC "-//TaxonX//DTD Taxonomic Treatment Publishing DTD v0 20100105//EN" "tax-treatment-NSO.dtd">
<tp:taxon-treatment xmlns:tp="http://www.plazi.org/taxpub"><tp:treatment-meta><kwd-group><label>Taxon classification</label><kwd>
                  <named-content content-type="kingdom">Animalia</named-content>
                </kwd><kwd>
                  <named-content content-type="class">Gastropoda</named-content>
                </kwd><kwd>
                  <named-content content-type="family">Philomycidae</named-content>
                </kwd></kwd-group><mixed-citation publication-type="journal"><person-group><name><surname>Goh</surname><given-names>Soo-Mun</given-names></name><name><surname>Jasrul</surname><given-names>Dulipat</given-names></name><name><surname>Lee</surname><given-names>Mei-Yi</given-names></name><name><surname>Vermeulen</surname><given-names>Jaap J.</given-names></name><name><surname>Liew</surname><given-names>Thor-Seng</given-names></name></person-group><article-title>﻿From 153-year-old records to contemporary discoveries: land snail (<tp:taxon-name><tp:taxon-name-part taxon-name-part-type="phylum">Mollusca</tp:taxon-name-part></tp:taxon-name>, <tp:taxon-name><tp:taxon-name-part taxon-name-part-type="class">Gastropoda</tp:taxon-name-part></tp:taxon-name>) diversity in Penang Hill, Malaysia</article-title><source>Zookeys</source><day>05</day><month>03</month><year>2025</year><volume>1230</volume><fpage>99</fpage><lpage>154</lpage><pub-id pub-id-type="doi">10.3897/zookeys.1230.136906</pub-id></mixed-citation></tp:treatment-meta><tp:nomenclature><label>﻿</label><tp:taxon-name>
                <object-id xmlns:xlink="http://www.w3.org/1999/xlink" content-type="arpha" xlink:type="simple">BB4B3413-6722-5281-B428-C8A1BD2CFB05</object-id>
                <tp:taxon-name-part taxon-name-part-type="genus" reg="Meghimatium">Meghimatium</tp:taxon-name-part>
                <tp:taxon-name-part taxon-name-part-type="species" reg="pictum">pictum</tp:taxon-name-part>
              </tp:taxon-name><tp:taxon-authority>(Stoliczka, 1873)</tp:taxon-authority><xref ref-type="fig" rid="F22">Fig. 22E</xref></tp:nomenclature><tp:treatment-sec sec-type="remarks" id="SECID0EQ4CI"><title>Remarks.</title><p>This species was previously described by <xref ref-type="bibr" rid="B48">Stoliczka (1873)</xref> from the base of the hill in the north, at ca 100 feet above sea level. It was not found during the sampling of this study. However, this species was recently photographed on Penang Hill (Fig. <xref ref-type="fig" rid="F22">22E</xref>). It is thought to be a widespread species found from East Asia to Indochina (<xref ref-type="bibr" rid="B50">Tsai et al. 2011</xref><xref ref-type="bibr" rid="B22">Inkhavilay et al. 2019</xref>; <xref ref-type="bibr" rid="B23">Ito et al. 2023</xref>).</p></tp:treatment-sec><tp:treatment-sec><!--Section generated to contain objects referenced in tp:taxon-treatment.--><fig id="F22" position="float" orientation="portrait"><object-id xmlns:xlink="http://www.w3.org/1999/xlink" content-type="doi" xlink:type="simple">10.3897/zookeys.1230.136906.figure22</object-id><object-id xmlns:xlink="http://www.w3.org/1999/xlink" content-type="arpha" xlink:type="simple">EE561009-598F-5563-9EA0-EFFAFD3F0248</object-id><label>Figure 22.</label><caption><p><bold>A</bold><italic><tp:taxon-name><tp:taxon-name-part taxon-name-part-type="genus" reg="Pseudoplecta">Pseudoplecta</tp:taxon-name-part><tp:taxon-name-part taxon-name-part-type="species" reg="bijuga">bijuga</tp:taxon-name-part></tp:taxon-name></italic> (Stoliczka, 1873) <bold>B</bold><italic><tp:taxon-name><tp:taxon-name-part taxon-name-part-type="genus" reg="Atopos">Atopos</tp:taxon-name-part><tp:taxon-name-part taxon-name-part-type="species" reg="tourannensis">tourannensis</tp:taxon-name-part></tp:taxon-name></italic> (Souleyet, 1852) <bold>C</bold><italic><tp:taxon-name><tp:taxon-name-part taxon-name-part-type="genus" reg="Atopos">Atopos</tp:taxon-name-part><tp:taxon-name-part taxon-name-part-type="species" reg="punctata">punctata</tp:taxon-name-part></tp:taxon-name></italic> Collinge, 1902 <bold>D</bold><italic><tp:taxon-name><tp:taxon-name-part taxon-name-part-type="genus" reg="Laevicaulis">Laevicaulis</tp:taxon-name-part><tp:taxon-name-part taxon-name-part-type="species" reg="alte">alte</tp:taxon-name-part></tp:taxon-name></italic> (A. Férussac, 1822) <bold>E</bold><italic><tp:taxon-name><tp:taxon-name-part taxon-name-part-type="genus" reg="Meghimatium">Meghimatium</tp:taxon-name-part><tp:taxon-name-part taxon-name-part-type="species" reg="pictum">pictum</tp:taxon-name-part></tp:taxon-name></italic> (Stoliczka, 1873), photo credit Xin Wei Ooi.</p></caption><graphic xmlns:xlink="http://www.w3.org/1999/xlink" xlink:href="zookeys-1230-099_article-136906__-g022.jpg" position="float" orientation="portrait" xlink:type="simple" id="oo_1270457.jpg"><uri content-type="original_file" xlink:type="simple">https://binary.pensoft.net/fig/1270457</uri></graphic></fig></tp:treatment-sec><ref-list><ref id="B48"><mixed-citation xmlns:xlink="http://www.w3.org/1999/xlink" xlink:type="simple"><person-group><name name-style="western"><surname>Stoliczka</surname><given-names>F</given-names></name></person-group> (<year>1873</year>) <article-title>On the land shells of Penang Island, with descriptions of the animals and anatomical notes; part second, <tp:taxon-name><tp:taxon-name-part taxon-name-part-type="superfamily">Helicacea</tp:taxon-name-part></tp:taxon-name>.</article-title><source>Journal of the Asiatic Society of Bengal</source><volume>42</volume>: <fpage>11</fpage>–<lpage>38</lpage>. <ext-link xlink:href="https://www.biodiversitylibrary.org/page/35546163#page/25/mode/1up" ext-link-type="uri" xlink:type="simple">https://www.biodiversitylibrary.org/page/35546163#page/25/mode/1up</ext-link></mixed-citation></ref><ref id="B50"><mixed-citation xmlns:xlink="http://www.w3.org/1999/xlink" xlink:type="simple"><person-group><name name-style="western"><surname>Tsai</surname><given-names>CL</given-names></name><name name-style="western"><surname>Lu</surname><given-names>CC</given-names></name><name name-style="western"><surname>Kao</surname><given-names>HW</given-names></name></person-group> (<year>2011</year>) <article-title>Morphology and molecular phylogeny of the east and southeast Asian <italic><tp:taxon-name><tp:taxon-name-part taxon-name-part-type="genus">Meghimatium</tp:taxon-name-part></tp:taxon-name></italic> slugs (<tp:taxon-name><tp:taxon-name-part taxon-name-part-type="class">Gastropoda</tp:taxon-name-part></tp:taxon-name>: <tp:taxon-name><tp:taxon-name-part taxon-name-part-type="infraclass">Pulmonata</tp:taxon-name-part></tp:taxon-name>: <tp:taxon-name><tp:taxon-name-part taxon-name-part-type="family">Philomycidae</tp:taxon-name-part></tp:taxon-name>) and description of a new species.</article-title><source>Zootaxa</source><volume>2890</volume>(<issue>1</issue>): <fpage>1</fpage>–<lpage>19</lpage>. <ext-link xlink:href="10.11646/zootaxa.2890.1.1" ext-link-type="doi" xlink:type="simple">https://doi.org/10.11646/zootaxa.2890.1.1</ext-link></mixed-citation></ref><ref id="B22"><mixed-citation xmlns:xlink="http://www.w3.org/1999/xlink" xlink:type="simple"><person-group><name name-style="western"><surname>Inkhavilay</surname><given-names>K</given-names></name><name name-style="western"><surname>Sutcharit</surname><given-names>C</given-names></name><name name-style="western"><surname>Bantaowong</surname><given-names>U</given-names></name><name name-style="western"><surname>Chanabun</surname><given-names>R</given-names></name><name name-style="western"><surname>Siriwut</surname><given-names>W</given-names></name><name name-style="western"><surname>Srisonchai</surname><given-names>R</given-names></name><name name-style="western"><surname>Pholyotha</surname><given-names>A</given-names></name><name name-style="western"><surname>Jirapatrasilp</surname><given-names>P</given-names></name><name name-style="western"><surname>Panha</surname><given-names>S</given-names></name></person-group> (<year>2019</year>) <article-title>Annotated checklist of the terrestrial molluscs from Laos (<tp:taxon-name><tp:taxon-name-part taxon-name-part-type="phylum">Mollusca</tp:taxon-name-part></tp:taxon-name>, <tp:taxon-name><tp:taxon-name-part taxon-name-part-type="class">Gastropoda</tp:taxon-name-part></tp:taxon-name>).</article-title><source>ZooKeys</source><volume>834</volume>: <fpage>1</fpage>–<lpage>166</lpage>. <ext-link xlink:href="10.3897/zookeys.834.28800" ext-link-type="doi" xlink:type="simple">https://doi.org/10.3897/zookeys.834.28800</ext-link></mixed-citation></ref><ref id="B23"><mixed-citation xmlns:xlink="http://www.w3.org/1999/xlink" xlink:type="simple"><person-group><name name-style="western"><surname>Ito</surname><given-names>S</given-names></name><name name-style="western"><surname>Yamazaki</surname><given-names>D</given-names></name><name name-style="western"><surname>Kameda</surname><given-names>Y</given-names></name><name name-style="western"><surname>Kagawa</surname><given-names>O</given-names></name><name name-style="western"><surname>Ye</surname><given-names>B</given-names></name><name name-style="western"><surname>Saito</surname><given-names>T</given-names></name><name name-style="western"><surname>Kimura</surname><given-names>K</given-names></name><name name-style="western"><surname>Do</surname><given-names>VT</given-names></name><name name-style="western"><surname>Chiba</surname><given-names>S</given-names></name><name name-style="western"><surname>Hirano</surname><given-names>T</given-names></name></person-group> (<year>2023</year>) Taxonomic insights and evolutionary history in East Asian terrestrial slugs of the genus <italic><tp:taxon-name><tp:taxon-name-part taxon-name-part-type="genus">Meghimatium</tp:taxon-name-part></tp:taxon-name></italic>. Molecular Phylogenetics and Evolution 182: 107730. <ext-link xlink:href="10.1016/j.ympev.2023.107730" ext-link-type="doi" xlink:type="simple">https://doi.org/10.1016/j.ympev.2023.107730</ext-link></mixed-citation></ref></ref-list></tp:taxon-treatment>
