# Supplementary material for: ﻿From 153-year-old records to contemporary discoveries: land snail (Mollusca, Gastropoda) diversity in Penang Hill, Malaysia
Source: Zookeys. 2025 Mar 5;1230:99–154. doi: 10.3897/zookeys.1230.136906 (PMC11905067; doi:10.3897/zookeys.1230.136906)
Supplement: XML Treatment for Oospira penangensis [file zookeys.1230.136906-treatment21.xml]

<!DOCTYPE tp:taxon-treatment
  PUBLIC "-//TaxonX//DTD Taxonomic Treatment Publishing DTD v0 20100105//EN" "tax-treatment-NSO.dtd">
<tp:taxon-treatment xmlns:tp="http://www.plazi.org/taxpub"><tp:treatment-meta><kwd-group><label>Taxon classification</label><kwd>
                  <named-content content-type="kingdom">Animalia</named-content>
                </kwd><kwd>
                  <named-content content-type="class">Gastropoda</named-content>
                </kwd><kwd>
                  <named-content content-type="family">Clausiliidae</named-content>
                </kwd></kwd-group><mixed-citation publication-type="journal"><person-group><name><surname>Goh</surname><given-names>Soo-Mun</given-names></name><name><surname>Jasrul</surname><given-names>Dulipat</given-names></name><name><surname>Lee</surname><given-names>Mei-Yi</given-names></name><name><surname>Vermeulen</surname><given-names>Jaap J.</given-names></name><name><surname>Liew</surname><given-names>Thor-Seng</given-names></name></person-group><article-title>﻿From 153-year-old records to contemporary discoveries: land snail (<tp:taxon-name><tp:taxon-name-part taxon-name-part-type="phylum">Mollusca</tp:taxon-name-part></tp:taxon-name>, <tp:taxon-name><tp:taxon-name-part taxon-name-part-type="class">Gastropoda</tp:taxon-name-part></tp:taxon-name>) diversity in Penang Hill, Malaysia</article-title><source>Zookeys</source><day>05</day><month>03</month><year>2025</year><volume>1230</volume><fpage>99</fpage><lpage>154</lpage><pub-id pub-id-type="doi">10.3897/zookeys.1230.136906</pub-id></mixed-citation></tp:treatment-meta><tp:nomenclature><label>﻿</label><tp:taxon-name>
                <object-id xmlns:xlink="http://www.w3.org/1999/xlink" content-type="arpha" xlink:type="simple">79CE6989-3838-526A-80D9-02FCE267FF71</object-id>
                <tp:taxon-name-part taxon-name-part-type="genus" reg="Oospira">Oospira</tp:taxon-name-part>
                <tp:taxon-name-part taxon-name-part-type="species" reg="penangensis">penangensis</tp:taxon-name-part>
              </tp:taxon-name><tp:taxon-authority>(Stoliczka, 1873)</tp:taxon-authority><xref ref-type="fig" rid="F8">Figs 8A</xref><xref ref-type="fig" rid="F20">, 20B</xref></tp:nomenclature><tp:treatment-sec sec-type="material" id="SECID0EXADI"><title>Material examined.</title><p>Malaysia • Penang Hill, Air Itam, Forest near Dam, Plot.24; <named-content xmlns:xlink="http://www.w3.org/1999/xlink" content-type="dwc:verbatimCoordinates" xlink:type="simple"><named-content content-type="geo-json" specific-use="{&#34;type&#34;:&#34;Point&#34;,&#34;coordinates&#34;:[100.261200,5.390400]}" id="NCID0EABDI" xlink:type="simple">5.3904°N, 100.2612°E</named-content></named-content>; 380 m a.s.l.; 24 Oct. 2022; T.S. Liew, J. Dulipat leg.; BOR/MOL 15223 • Penang Hill, Air Itam, Forest near Dam, Plot.25; <named-content xmlns:xlink="http://www.w3.org/1999/xlink" content-type="dwc:verbatimCoordinates" xlink:type="simple"><named-content content-type="geo-json" specific-use="{&#34;type&#34;:&#34;Point&#34;,&#34;coordinates&#34;:[100.257500,5.390000]}" id="NCID0EIBDI" xlink:type="simple">5.3900°N, 100.2575°E</named-content></named-content>; 290 m a.s.l.; 25 Oct. 2022; T.S. Liew, J. Dulipat leg.; BOR/MOL 15224 • Penang Hill, Trail - Moniot Road East, Plot.28; <named-content xmlns:xlink="http://www.w3.org/1999/xlink" content-type="dwc:verbatimCoordinates" xlink:type="simple"><named-content content-type="geo-json" specific-use="{&#34;type&#34;:&#34;Point&#34;,&#34;coordinates&#34;:[100.274600,5.424000]}" id="NCID0EQBDI" xlink:type="simple">5.4240°N, 100.2746°E</named-content></named-content>; 530 m a.s.l.; 26 Oct. 2022; T.S. Liew, J. Dulipat leg.; BOR/MOL 15243.</p></tp:treatment-sec><tp:treatment-sec sec-type="remarks" id="SECID0EVBDI"><title>Remark.</title><p>This species was described and recorded by <xref ref-type="bibr" rid="B48">Stoliczka (1873)</xref> from Penang Hill, and it can also be found in Perak (<xref ref-type="bibr" rid="B29">Maassen 2001</xref>).</p></tp:treatment-sec><tp:treatment-sec><!--Section generated to contain objects referenced in tp:taxon-treatment.--><fig id="F8" position="float" orientation="portrait"><object-id xmlns:xlink="http://www.w3.org/1999/xlink" content-type="doi" xlink:type="simple">10.3897/zookeys.1230.136906.figure8</object-id><object-id xmlns:xlink="http://www.w3.org/1999/xlink" content-type="arpha" xlink:type="simple">C5B4ED10-95E5-50D4-8429-33AC89CA6C74</object-id><label>Figure 8.</label><caption><p><bold>A</bold><italic><tp:taxon-name><tp:taxon-name-part taxon-name-part-type="genus" reg="Oospira">Oospira</tp:taxon-name-part><tp:taxon-name-part taxon-name-part-type="species" reg="penangensis">penangensis</tp:taxon-name-part></tp:taxon-name></italic> (Stoliczka, 1873) BOR/MOL 15243 <bold>B</bold><italic><tp:taxon-name><tp:taxon-name-part taxon-name-part-type="genus" reg="Prosopeas">Prosopeas</tp:taxon-name-part><tp:taxon-name-part taxon-name-part-type="species" reg="tchehelense">tchehelense</tp:taxon-name-part></tp:taxon-name></italic> (de Morgan, 1885) BOR/MOL 15162 <bold>C</bold><italic><tp:taxon-name><tp:taxon-name-part taxon-name-part-type="genus" reg="Hemiplecta">Hemiplecta</tp:taxon-name-part><tp:taxon-name-part taxon-name-part-type="species" reg="cymatium">cymatium</tp:taxon-name-part></tp:taxon-name></italic> (L. Pfeiffer, 1856) BOR/MOL 15736 <bold>D</bold><italic><tp:taxon-name><tp:taxon-name-part taxon-name-part-type="genus" reg="Microcystina">Microcystina</tp:taxon-name-part></tp:taxon-name></italic> Penang sp. 1 BOR/MOL 15754. Scale bars: 10 mm (<bold>A–C</bold>); 0.5 mm (<bold>D</bold>).</p></caption><graphic xmlns:xlink="http://www.w3.org/1999/xlink" xlink:href="zookeys-1230-099_article-136906__-g008.jpg" position="float" orientation="portrait" xlink:type="simple" id="oo_1270443.jpg"><uri content-type="original_file" xlink:type="simple">https://binary.pensoft.net/fig/1270443</uri></graphic></fig><fig id="F20" position="float" orientation="portrait"><object-id xmlns:xlink="http://www.w3.org/1999/xlink" content-type="doi" xlink:type="simple">10.3897/zookeys.1230.136906.figure20</object-id><object-id xmlns:xlink="http://www.w3.org/1999/xlink" content-type="arpha" xlink:type="simple">92D3721C-A79A-52B5-AB8E-DD96DF012849</object-id><label>Figure 20.</label><caption><p><bold>A</bold><italic><tp:taxon-name><tp:taxon-name-part taxon-name-part-type="genus" reg="Lissachatina">Lissachatina</tp:taxon-name-part><tp:taxon-name-part taxon-name-part-type="species" reg="fulica">fulica</tp:taxon-name-part></tp:taxon-name></italic> (Bowdich, 1822) <bold>B</bold><italic><tp:taxon-name><tp:taxon-name-part taxon-name-part-type="genus" reg="Oospira">Oospira</tp:taxon-name-part><tp:taxon-name-part taxon-name-part-type="species" reg="penangensis">penangensis</tp:taxon-name-part></tp:taxon-name></italic> (Stoliczka, 1873) <bold>C</bold><italic><tp:taxon-name><tp:taxon-name-part taxon-name-part-type="genus" reg="Hemiplecta">Hemiplecta</tp:taxon-name-part><tp:taxon-name-part taxon-name-part-type="species" reg="cymatium">cymatium</tp:taxon-name-part></tp:taxon-name></italic> (L. Pfeiffer, 1856) <bold>D</bold><italic><tp:taxon-name><tp:taxon-name-part taxon-name-part-type="genus" reg="Parmarion">Parmarion</tp:taxon-name-part><tp:taxon-name-part taxon-name-part-type="species" reg="martensi">martensi</tp:taxon-name-part></tp:taxon-name></italic> Simroth, 1893 <bold>E</bold><italic><tp:taxon-name><tp:taxon-name-part taxon-name-part-type="genus" reg="Tanychlamys">Tanychlamys</tp:taxon-name-part><tp:taxon-name-part taxon-name-part-type="species" reg="indica">indica</tp:taxon-name-part></tp:taxon-name></italic> (Godwin Austen, 1883) <bold>F</bold><italic><tp:taxon-name><tp:taxon-name-part taxon-name-part-type="genus" reg="Tanychlamys">Tanychlamys</tp:taxon-name-part></tp:taxon-name></italic> Penang sp. 1.</p></caption><graphic xmlns:xlink="http://www.w3.org/1999/xlink" xlink:href="zookeys-1230-099_article-136906__-g020.jpg" position="float" orientation="portrait" xlink:type="simple" id="oo_1270455.jpg"><uri content-type="original_file" xlink:type="simple">https://binary.pensoft.net/fig/1270455</uri></graphic></fig></tp:treatment-sec><ref-list><ref id="B48"><mixed-citation xmlns:xlink="http://www.w3.org/1999/xlink" xlink:type="simple"><person-group><name name-style="western"><surname>Stoliczka</surname><given-names>F</given-names></name></person-group> (<year>1873</year>) <article-title>On the land shells of Penang Island, with descriptions of the animals and anatomical notes; part second, <tp:taxon-name><tp:taxon-name-part taxon-name-part-type="superfamily">Helicacea</tp:taxon-name-part></tp:taxon-name>.</article-title><source>Journal of the Asiatic Society of Bengal</source><volume>42</volume>: <fpage>11</fpage>–<lpage>38</lpage>. <ext-link xlink:href="https://www.biodiversitylibrary.org/page/35546163#page/25/mode/1up" ext-link-type="uri" xlink:type="simple">https://www.biodiversitylibrary.org/page/35546163#page/25/mode/1up</ext-link></mixed-citation></ref><ref id="B29"><mixed-citation xmlns:xlink="http://www.w3.org/1999/xlink" xlink:type="simple"><person-group><name name-style="western"><surname>Maassen</surname><given-names>WJM</given-names></name></person-group> (<year>2001</year>) A preliminary checklist of the non-marine molluscs of West Malaysia. De Kreukel (extra edition 2001) 2001: 1–155.</mixed-citation></ref></ref-list></tp:taxon-treatment>
