# Supplementary material for: ﻿From 153-year-old records to contemporary discoveries: land snail (Mollusca, Gastropoda) diversity in Penang Hill, Malaysia
Source: Zookeys. 2025 Mar 5;1230:99–154. doi: 10.3897/zookeys.1230.136906 (PMC11905067; doi:10.3897/zookeys.1230.136906)
Supplement: XML Treatment for Tanychlamys [file zookeys.1230.136906-treatment32.xml]

<!DOCTYPE tp:taxon-treatment
  PUBLIC "-//TaxonX//DTD Taxonomic Treatment Publishing DTD v0 20100105//EN" "tax-treatment-NSO.dtd">
<tp:taxon-treatment xmlns:tp="http://www.plazi.org/taxpub"><tp:treatment-meta><kwd-group><label>Taxon classification</label><kwd>
                  <named-content content-type="kingdom">Animalia</named-content>
                </kwd><kwd>
                  <named-content content-type="class">Gastropoda</named-content>
                </kwd><kwd>
                  <named-content content-type="family">Ariophantidae</named-content>
                </kwd></kwd-group><mixed-citation publication-type="journal"><person-group><name><surname>Goh</surname><given-names>Soo-Mun</given-names></name><name><surname>Jasrul</surname><given-names>Dulipat</given-names></name><name><surname>Lee</surname><given-names>Mei-Yi</given-names></name><name><surname>Vermeulen</surname><given-names>Jaap J.</given-names></name><name><surname>Liew</surname><given-names>Thor-Seng</given-names></name></person-group><article-title>﻿From 153-year-old records to contemporary discoveries: land snail (<tp:taxon-name><tp:taxon-name-part taxon-name-part-type="phylum">Mollusca</tp:taxon-name-part></tp:taxon-name>, <tp:taxon-name><tp:taxon-name-part taxon-name-part-type="class">Gastropoda</tp:taxon-name-part></tp:taxon-name>) diversity in Penang Hill, Malaysia</article-title><source>Zookeys</source><day>05</day><month>03</month><year>2025</year><volume>1230</volume><fpage>99</fpage><lpage>154</lpage><pub-id pub-id-type="doi">10.3897/zookeys.1230.136906</pub-id></mixed-citation></tp:treatment-meta><tp:nomenclature><label>﻿</label><tp:taxon-name>
                <object-id xmlns:xlink="http://www.w3.org/1999/xlink" content-type="arpha" xlink:type="simple">7978E9F0-D9DE-5B00-8FA5-59C8F0D7346D</object-id>
                <tp:taxon-name-part taxon-name-part-type="genus" reg="Tanychlamys">Tanychlamys</tp:taxon-name-part>
              </tp:taxon-name><tp:taxon-authority>Penang sp. 2</tp:taxon-authority><xref ref-type="fig" rid="F11">Figs 11A</xref><xref ref-type="fig" rid="F21">, 21A</xref></tp:nomenclature><tp:treatment-sec sec-type="material" id="SECID0ECKAK"><title>Material examined.</title><p>Malaysia • Penang Hill, The Habitat, Research trail, Plot.03; <named-content xmlns:xlink="http://www.w3.org/1999/xlink" content-type="dwc:verbatimCoordinates" xlink:type="simple"><named-content content-type="geo-json" specific-use="{&#34;type&#34;:&#34;Point&#34;,&#34;coordinates&#34;:[100.264500,5.422600]}" id="NCID0ELKAK" xlink:type="simple">5.4226°N, 100.2645°E</named-content></named-content>; 750 m a.s.l.; 5 Sept. 2022; T.S. Liew, J. Dulipat, S.M. Goh leg.; BOR/MOL 15424 • Penang Hill, Teluk Bahang- Balik Pulau, Bukit Kerajaan ForestReserve next to Lam durian farm, Plot.20; <named-content xmlns:xlink="http://www.w3.org/1999/xlink" content-type="dwc:verbatimCoordinates" xlink:type="simple"><named-content content-type="geo-json" specific-use="{&#34;type&#34;:&#34;Point&#34;,&#34;coordinates&#34;:[100.226500,5.419900]}" id="NCID0ETKAK" xlink:type="simple">5.4199°N, 100.2265°E</named-content></named-content>; 330 m a.s.l.; 23 Oct. 2022; T.S. Liew, J. Dulipat, M.Y. Lee leg.; BOR/MOL 15552 • Penang Hill, Air Itam, Forest near farm, Plot.21; <named-content xmlns:xlink="http://www.w3.org/1999/xlink" content-type="dwc:verbatimCoordinates" xlink:type="simple"><named-content content-type="geo-json" specific-use="{&#34;type&#34;:&#34;Point&#34;,&#34;coordinates&#34;:[100.263700,5.390800]}" id="NCID0E2KAK" xlink:type="simple">5.3908°N, 100.2637°E</named-content></named-content>; 340 m a.s.l.; 23 Oct. 2022; T.S. Liew, J. Dulipat leg.; BOR/MOL 15550 • Penang Hill, Trail to Western hill, Junction to Teluk Bahang from Penang Hill, Plot.22; <named-content xmlns:xlink="http://www.w3.org/1999/xlink" content-type="dwc:verbatimCoordinates" xlink:type="simple"><named-content content-type="geo-json" specific-use="{&#34;type&#34;:&#34;Point&#34;,&#34;coordinates&#34;:[100.249400,5.422300]}" id="NCID0EDLAK" xlink:type="simple">5.4223°N, 100.2494°E</named-content></named-content>; 760 m a.s.l.; 24 Oct. 2022; T.S. Liew, J, Dulipat, M.Y. Lee leg.; BOR/MOL 15551 • Penang Hill, Western hill to Teluk Bahang Trail Stetion 4, Plot.30; <named-content xmlns:xlink="http://www.w3.org/1999/xlink" content-type="dwc:verbatimCoordinates" xlink:type="simple"><named-content content-type="geo-json" specific-use="{&#34;type&#34;:&#34;Point&#34;,&#34;coordinates&#34;:[100.242000,5.421100]}" id="NCID0ELLAK" xlink:type="simple">5.4211°N, 100.2420°E</named-content></named-content>; 570 m a.s.l.; 3 Feb. 2023; T.S. Liew, M.Y. Lee, A. Yusni leg.; BOR/MOL 15759 • Penang Hill, Western hill to Teluk Bahang Trail Stetion 7, Plot.31; <named-content xmlns:xlink="http://www.w3.org/1999/xlink" content-type="dwc:verbatimCoordinates" xlink:type="simple"><named-content content-type="geo-json" specific-use="{&#34;type&#34;:&#34;Point&#34;,&#34;coordinates&#34;:[100.233400,5.429100]}" id="NCID0ETLAK" xlink:type="simple">5.4291°N, 100.2334°E</named-content></named-content>; 490 m a.s.l.; 3 Feb. 2023; T.S. Liew, M.Y. Lee, A. Yusni leg.; BOR/MOL 15757.</p><fig id="F11" position="float" orientation="portrait"><object-id xmlns:xlink="http://www.w3.org/1999/xlink" content-type="doi" xlink:type="simple">10.3897/zookeys.1230.136906.figure11</object-id><object-id xmlns:xlink="http://www.w3.org/1999/xlink" content-type="arpha" xlink:type="simple">9CA7FD83-9A1D-52CB-9296-EC24FFBFCB19</object-id><label>Figure 11.</label><caption><p><bold>A</bold><italic><tp:taxon-name><tp:taxon-name-part taxon-name-part-type="genus" reg="Tanychlamys">Tanychlamys</tp:taxon-name-part></tp:taxon-name></italic> Penang sp. 2 BOR/MOL 15759 <bold>B</bold><italic><tp:taxon-name><tp:taxon-name-part taxon-name-part-type="genus" reg="Tanychlamys">Tanychlamys</tp:taxon-name-part><tp:taxon-name-part taxon-name-part-type="species" reg="stephoides">stephoides</tp:taxon-name-part></tp:taxon-name></italic> (Stoliczka, 1873) BOR/MOL 15164 <bold>C</bold><italic><tp:taxon-name><tp:taxon-name-part taxon-name-part-type="genus" reg="Tanychlamys">Tanychlamys</tp:taxon-name-part><tp:taxon-name-part taxon-name-part-type="species" reg="tersa">tersa</tp:taxon-name-part></tp:taxon-name></italic> (Issel, 1874) BOR/MOL 15533 <bold>D</bold><italic><tp:taxon-name><tp:taxon-name-part taxon-name-part-type="genus" reg="Helicarion">Helicarion</tp:taxon-name-part><tp:taxon-name-part taxon-name-part-type="species" reg="permolle">permolle</tp:taxon-name-part></tp:taxon-name></italic> Stoliczka, 1873 BOR/MOL 15741 <bold>E</bold><italic><tp:taxon-name><tp:taxon-name-part taxon-name-part-type="genus" reg="Bradybaena">Bradybaena</tp:taxon-name-part><tp:taxon-name-part taxon-name-part-type="species" reg="similaris">similaris</tp:taxon-name-part></tp:taxon-name></italic> (A. Férussac, 1821) BOR/MOL 15772 <bold>F</bold><italic><tp:taxon-name><tp:taxon-name-part taxon-name-part-type="genus" reg="Trichochloritis">Trichochloritis</tp:taxon-name-part><tp:taxon-name-part taxon-name-part-type="species" reg="penangensis">penangensis</tp:taxon-name-part></tp:taxon-name></italic> (Stoliczka, 1873) BOR/MOL 15291. Scale bars: 1 mm (<bold>A–C</bold>); 10 mm (<bold>D–F</bold>).</p></caption><graphic xmlns:xlink="http://www.w3.org/1999/xlink" xlink:href="zookeys-1230-099_article-136906__-g011.jpg" position="float" orientation="portrait" xlink:type="simple" id="oo_1270446.jpg"><uri content-type="original_file" xlink:type="simple">https://binary.pensoft.net/fig/1270446</uri></graphic></fig></tp:treatment-sec><tp:treatment-sec sec-type="remarks" id="SECID0ETOAK"><title>Remark.</title><p>This is a new record for Penang Hill.</p></tp:treatment-sec><tp:treatment-sec><!--Section generated to contain objects referenced in tp:taxon-treatment.--><fig id="F21" position="float" orientation="portrait"><object-id xmlns:xlink="http://www.w3.org/1999/xlink" content-type="doi" xlink:type="simple">10.3897/zookeys.1230.136906.figure21</object-id><object-id xmlns:xlink="http://www.w3.org/1999/xlink" content-type="arpha" xlink:type="simple">4087D8F0-5533-5FBA-B4D6-B2E2A41DCB2A</object-id><label>Figure 21.</label><caption><p><bold>A</bold><italic><tp:taxon-name><tp:taxon-name-part taxon-name-part-type="genus" reg="Tanychlamys">Tanychlamys</tp:taxon-name-part></tp:taxon-name></italic> Penang sp. 2 <bold>B</bold><italic><tp:taxon-name><tp:taxon-name-part taxon-name-part-type="genus" reg="Tanychlamys">Tanychlamys</tp:taxon-name-part><tp:taxon-name-part taxon-name-part-type="species" reg="tersa">tersa</tp:taxon-name-part></tp:taxon-name></italic> (Issel, 1874) <bold>C</bold><italic><tp:taxon-name><tp:taxon-name-part taxon-name-part-type="genus" reg="Helicarion">Helicarion</tp:taxon-name-part><tp:taxon-name-part taxon-name-part-type="species" reg="permolle">permolle</tp:taxon-name-part></tp:taxon-name></italic> Stoliczka, 1873 <bold>D</bold><italic><tp:taxon-name><tp:taxon-name-part taxon-name-part-type="genus" reg="Bradybaena">Bradybaena</tp:taxon-name-part><tp:taxon-name-part taxon-name-part-type="species" reg="similaris">similaris</tp:taxon-name-part></tp:taxon-name></italic> (A. Férussac, 1821) <bold>E</bold><italic><tp:taxon-name><tp:taxon-name-part taxon-name-part-type="genus" reg="Vitrinopsis">Vitrinopsis</tp:taxon-name-part></tp:taxon-name></italic> sp. <bold>F</bold><italic><tp:taxon-name><tp:taxon-name-part taxon-name-part-type="genus" reg="Vitrinopsis">Vitrinopsis</tp:taxon-name-part><tp:taxon-name-part taxon-name-part-type="species" reg="nucleata">nucleata</tp:taxon-name-part></tp:taxon-name></italic> (Stoliczka, 1873).</p></caption><graphic xmlns:xlink="http://www.w3.org/1999/xlink" xlink:href="zookeys-1230-099_article-136906__-g021.jpg" position="float" orientation="portrait" xlink:type="simple" id="oo_1270456.jpg"><uri content-type="original_file" xlink:type="simple">https://binary.pensoft.net/fig/1270456</uri></graphic></fig></tp:treatment-sec></tp:taxon-treatment>
