# Supplementary material for: ﻿From 153-year-old records to contemporary discoveries: land snail (Mollusca, Gastropoda) diversity in Penang Hill, Malaysia
Source: Zookeys. 2025 Mar 5;1230:99–154. doi: 10.3897/zookeys.1230.136906 (PMC11905067; doi:10.3897/zookeys.1230.136906)
Supplement: XML Treatment for Helicarion permolle [file zookeys.1230.136906-treatment35.xml]

<!DOCTYPE tp:taxon-treatment
  PUBLIC "-//TaxonX//DTD Taxonomic Treatment Publishing DTD v0 20100105//EN" "tax-treatment-NSO.dtd">
<tp:taxon-treatment xmlns:tp="http://www.plazi.org/taxpub"><tp:treatment-meta><kwd-group><label>Taxon classification</label><kwd>
                  <named-content content-type="kingdom">Animalia</named-content>
                </kwd><kwd>
                  <named-content content-type="class">Gastropoda</named-content>
                </kwd><kwd>
                  <named-content content-type="family">Helicarionidae</named-content>
                </kwd></kwd-group><mixed-citation publication-type="journal"><person-group><name><surname>Goh</surname><given-names>Soo-Mun</given-names></name><name><surname>Jasrul</surname><given-names>Dulipat</given-names></name><name><surname>Lee</surname><given-names>Mei-Yi</given-names></name><name><surname>Vermeulen</surname><given-names>Jaap J.</given-names></name><name><surname>Liew</surname><given-names>Thor-Seng</given-names></name></person-group><article-title>﻿From 153-year-old records to contemporary discoveries: land snail (<tp:taxon-name><tp:taxon-name-part taxon-name-part-type="phylum">Mollusca</tp:taxon-name-part></tp:taxon-name>, <tp:taxon-name><tp:taxon-name-part taxon-name-part-type="class">Gastropoda</tp:taxon-name-part></tp:taxon-name>) diversity in Penang Hill, Malaysia</article-title><source>Zookeys</source><day>05</day><month>03</month><year>2025</year><volume>1230</volume><fpage>99</fpage><lpage>154</lpage><pub-id pub-id-type="doi">10.3897/zookeys.1230.136906</pub-id></mixed-citation></tp:treatment-meta><tp:nomenclature><label>﻿</label><tp:taxon-name>
                <object-id xmlns:xlink="http://www.w3.org/1999/xlink" content-type="arpha" xlink:type="simple">BA505C82-5B74-5084-AAF2-75A2C6081E18</object-id>
                <tp:taxon-name-part taxon-name-part-type="genus" reg="Helicarion">Helicarion</tp:taxon-name-part>
                <tp:taxon-name-part taxon-name-part-type="species" reg="permolle">permolle</tp:taxon-name-part>
              </tp:taxon-name><tp:taxon-authority>Stoliczka, 1873</tp:taxon-authority><xref ref-type="fig" rid="F11">Figs 11D</xref><xref ref-type="fig" rid="F21">, 21C</xref></tp:nomenclature><tp:treatment-sec sec-type="material" id="SECID0EZVAK"><title>Material examined.</title><p>Malaysia • Penang Hill, The Habitat, Habitat nature trail, Plot.04; <named-content xmlns:xlink="http://www.w3.org/1999/xlink" content-type="dwc:verbatimCoordinates" xlink:type="simple"><named-content content-type="geo-json" specific-use="{&#34;type&#34;:&#34;Point&#34;,&#34;coordinates&#34;:[100.266800,5.423100]}" id="NCID0ECWAK" xlink:type="simple">5.4231°N, 100.2668°E</named-content></named-content>; 770 m a.s.l.; 5 Sept. 2022; T.S. Liew, J. Dulipat, S.M. Goh leg.; BOR/MOL 15117 • same data as for preceding; BOR/MOL 15480 • Penang Hill, The Habitat, Habitat nature trail, Plot.05; <named-content xmlns:xlink="http://www.w3.org/1999/xlink" content-type="dwc:verbatimCoordinates" xlink:type="simple"><named-content content-type="geo-json" specific-use="{&#34;type&#34;:&#34;Point&#34;,&#34;coordinates&#34;:[100.265300,5.422800]}" id="NCID0EKWAK" xlink:type="simple">5.4228°N, 100.2653°E</named-content></named-content>; 770 m a.s.l.; 5 Sept. 2022; T.S. Liew, J. Dulipat, S.M. Goh leg.; BOR/MOL 15196 • Penang Hill, The Habitat, Habitat nature trail, Plot.07; <named-content xmlns:xlink="http://www.w3.org/1999/xlink" content-type="dwc:verbatimCoordinates" xlink:type="simple"><named-content content-type="geo-json" specific-use="{&#34;type&#34;:&#34;Point&#34;,&#34;coordinates&#34;:[100.264200,5.421000]}" id="NCID0ESWAK" xlink:type="simple">5.4210°N, 100.2642°E</named-content></named-content>; 760 m a.s.l.; 6 Sept. 2022; T.S. Liew, J. Dulipat, S.M. Goh, M.Y. Lee leg.; BOR/MOL 15144 • Penang Hill, Botanical garden, Plot.12; <named-content xmlns:xlink="http://www.w3.org/1999/xlink" content-type="dwc:verbatimCoordinates" xlink:type="simple"><named-content content-type="geo-json" specific-use="{&#34;type&#34;:&#34;Point&#34;,&#34;coordinates&#34;:[100.286000,5.439600]}" id="NCID0E1WAK" xlink:type="simple">5.4396°N, 100.2860°E</named-content></named-content>; 85 m a.s.l.; 4 Sept. 2022; T.S. Liew, J. Dulipat, S.M. Goh leg.; BOR/MOL 15121 • Penang Hill, Trail from Viaduct to Claremont, after shelter, Plot.27; <named-content xmlns:xlink="http://www.w3.org/1999/xlink" content-type="dwc:verbatimCoordinates" xlink:type="simple"><named-content content-type="geo-json" specific-use="{&#34;type&#34;:&#34;Point&#34;,&#34;coordinates&#34;:[100.272400,5.420500]}" id="NCID0ECXAK" xlink:type="simple">5.4205°N, 100.2724°E</named-content></named-content>; 500 m a.s.l.; 26 Oct. 2022; T.S. Liew, J. Dulipat leg.; BOR/MOL 15235 • Penang Hill, Botanical garden, Plot.29; <named-content xmlns:xlink="http://www.w3.org/1999/xlink" content-type="dwc:verbatimCoordinates" xlink:type="simple"><named-content content-type="geo-json" specific-use="{&#34;type&#34;:&#34;Point&#34;,&#34;coordinates&#34;:[100.286600,5.440000]}" id="NCID0EKXAK" xlink:type="simple">5.4400°N, 100.2866°E</named-content></named-content>; 75 m a.s.l.; 2 Feb. 2023; T.S. Liew, M.Y. Lee, A. Yusni leg.; BOR/MOL 15742 • same data as for preceding; BOR/MOL 15768 • Penang Hill, By Path H, Plot.33; <named-content xmlns:xlink="http://www.w3.org/1999/xlink" content-type="dwc:verbatimCoordinates" xlink:type="simple"><named-content content-type="geo-json" specific-use="{&#34;type&#34;:&#34;Point&#34;,&#34;coordinates&#34;:[100.270100,5.421000]}" id="NCID0ESXAK" xlink:type="simple">5.4210°N, 100.2701°E</named-content></named-content>; 610 m a.s.l.; 4 Feb. 2023; T.S. Liew, A. Yusni leg.; BOR/MOL 15741 • Penang Hill, Path B, Random1. PathB; <named-content xmlns:xlink="http://www.w3.org/1999/xlink" content-type="dwc:verbatimCoordinates" xlink:type="simple"><named-content content-type="geo-json" specific-use="{&#34;type&#34;:&#34;Point&#34;,&#34;coordinates&#34;:[100.267400,5.421600]}" id="NCID0E1XAK" xlink:type="simple">5.4216°N, 100.2674°E</named-content></named-content>; 730 m a.s.l.; 4 Sept. 2022; T.S. Liew, J. Dulipat leg.; BOR/MOL 15109.</p></tp:treatment-sec><tp:treatment-sec sec-type="remarks" id="SECID0E6XAK"><title>Remarks.</title><p>This species was previously described by <xref ref-type="bibr" rid="B48">Stoliczka (1873)</xref>, and it is one of the most common semi-slugs from Penang Hill. It was listed as taxon inquirendum on <xref ref-type="bibr" rid="B30">MolluscaBase (2024)</xref> [<ext-link xmlns:xlink="http://www.w3.org/1999/xlink" xlink:href="https://molluscabase.org/aphia.php?p=taxdetails&amp;id=1337679" ext-link-type="uri" xlink:type="simple">https://molluscabase.org/aphia.php?p=taxdetails&amp;id=1337679</ext-link>]. We suggest that this is a valid species as the specimens fit the description in <xref ref-type="bibr" rid="B48">Stoliczka (1873)</xref>.</p></tp:treatment-sec><tp:treatment-sec><!--Section generated to contain objects referenced in tp:taxon-treatment.--><fig id="F11" position="float" orientation="portrait"><object-id xmlns:xlink="http://www.w3.org/1999/xlink" content-type="doi" xlink:type="simple">10.3897/zookeys.1230.136906.figure11</object-id><object-id xmlns:xlink="http://www.w3.org/1999/xlink" content-type="arpha" xlink:type="simple">9CA7FD83-9A1D-52CB-9296-EC24FFBFCB19</object-id><label>Figure 11.</label><caption><p><bold>A</bold><italic><tp:taxon-name><tp:taxon-name-part taxon-name-part-type="genus" reg="Tanychlamys">Tanychlamys</tp:taxon-name-part></tp:taxon-name></italic> Penang sp. 2 BOR/MOL 15759 <bold>B</bold><italic><tp:taxon-name><tp:taxon-name-part taxon-name-part-type="genus" reg="Tanychlamys">Tanychlamys</tp:taxon-name-part><tp:taxon-name-part taxon-name-part-type="species" reg="stephoides">stephoides</tp:taxon-name-part></tp:taxon-name></italic> (Stoliczka, 1873) BOR/MOL 15164 <bold>C</bold><italic><tp:taxon-name><tp:taxon-name-part taxon-name-part-type="genus" reg="Tanychlamys">Tanychlamys</tp:taxon-name-part><tp:taxon-name-part taxon-name-part-type="species" reg="tersa">tersa</tp:taxon-name-part></tp:taxon-name></italic> (Issel, 1874) BOR/MOL 15533 <bold>D</bold><italic><tp:taxon-name><tp:taxon-name-part taxon-name-part-type="genus" reg="Helicarion">Helicarion</tp:taxon-name-part><tp:taxon-name-part taxon-name-part-type="species" reg="permolle">permolle</tp:taxon-name-part></tp:taxon-name></italic> Stoliczka, 1873 BOR/MOL 15741 <bold>E</bold><italic><tp:taxon-name><tp:taxon-name-part taxon-name-part-type="genus" reg="Bradybaena">Bradybaena</tp:taxon-name-part><tp:taxon-name-part taxon-name-part-type="species" reg="similaris">similaris</tp:taxon-name-part></tp:taxon-name></italic> (A. Férussac, 1821) BOR/MOL 15772 <bold>F</bold><italic><tp:taxon-name><tp:taxon-name-part taxon-name-part-type="genus" reg="Trichochloritis">Trichochloritis</tp:taxon-name-part><tp:taxon-name-part taxon-name-part-type="species" reg="penangensis">penangensis</tp:taxon-name-part></tp:taxon-name></italic> (Stoliczka, 1873) BOR/MOL 15291. Scale bars: 1 mm (<bold>A–C</bold>); 10 mm (<bold>D–F</bold>).</p></caption><graphic xmlns:xlink="http://www.w3.org/1999/xlink" xlink:href="zookeys-1230-099_article-136906__-g011.jpg" position="float" orientation="portrait" xlink:type="simple" id="oo_1270446.jpg"><uri content-type="original_file" xlink:type="simple">https://binary.pensoft.net/fig/1270446</uri></graphic></fig><fig id="F21" position="float" orientation="portrait"><object-id xmlns:xlink="http://www.w3.org/1999/xlink" content-type="doi" xlink:type="simple">10.3897/zookeys.1230.136906.figure21</object-id><object-id xmlns:xlink="http://www.w3.org/1999/xlink" content-type="arpha" xlink:type="simple">4087D8F0-5533-5FBA-B4D6-B2E2A41DCB2A</object-id><label>Figure 21.</label><caption><p><bold>A</bold><italic><tp:taxon-name><tp:taxon-name-part taxon-name-part-type="genus" reg="Tanychlamys">Tanychlamys</tp:taxon-name-part></tp:taxon-name></italic> Penang sp. 2 <bold>B</bold><italic><tp:taxon-name><tp:taxon-name-part taxon-name-part-type="genus" reg="Tanychlamys">Tanychlamys</tp:taxon-name-part><tp:taxon-name-part taxon-name-part-type="species" reg="tersa">tersa</tp:taxon-name-part></tp:taxon-name></italic> (Issel, 1874) <bold>C</bold><italic><tp:taxon-name><tp:taxon-name-part taxon-name-part-type="genus" reg="Helicarion">Helicarion</tp:taxon-name-part><tp:taxon-name-part taxon-name-part-type="species" reg="permolle">permolle</tp:taxon-name-part></tp:taxon-name></italic> Stoliczka, 1873 <bold>D</bold><italic><tp:taxon-name><tp:taxon-name-part taxon-name-part-type="genus" reg="Bradybaena">Bradybaena</tp:taxon-name-part><tp:taxon-name-part taxon-name-part-type="species" reg="similaris">similaris</tp:taxon-name-part></tp:taxon-name></italic> (A. Férussac, 1821) <bold>E</bold><italic><tp:taxon-name><tp:taxon-name-part taxon-name-part-type="genus" reg="Vitrinopsis">Vitrinopsis</tp:taxon-name-part></tp:taxon-name></italic> sp. <bold>F</bold><italic><tp:taxon-name><tp:taxon-name-part taxon-name-part-type="genus" reg="Vitrinopsis">Vitrinopsis</tp:taxon-name-part><tp:taxon-name-part taxon-name-part-type="species" reg="nucleata">nucleata</tp:taxon-name-part></tp:taxon-name></italic> (Stoliczka, 1873).</p></caption><graphic xmlns:xlink="http://www.w3.org/1999/xlink" xlink:href="zookeys-1230-099_article-136906__-g021.jpg" position="float" orientation="portrait" xlink:type="simple" id="oo_1270456.jpg"><uri content-type="original_file" xlink:type="simple">https://binary.pensoft.net/fig/1270456</uri></graphic></fig></tp:treatment-sec><ref-list><ref id="B48"><mixed-citation xmlns:xlink="http://www.w3.org/1999/xlink" xlink:type="simple"><person-group><name name-style="western"><surname>Stoliczka</surname><given-names>F</given-names></name></person-group> (<year>1873</year>) <article-title>On the land shells of Penang Island, with descriptions of the animals and anatomical notes; part second, <tp:taxon-name><tp:taxon-name-part taxon-name-part-type="superfamily">Helicacea</tp:taxon-name-part></tp:taxon-name>.</article-title><source>Journal of the Asiatic Society of Bengal</source><volume>42</volume>: <fpage>11</fpage>–<lpage>38</lpage>. <ext-link xlink:href="https://www.biodiversitylibrary.org/page/35546163#page/25/mode/1up" ext-link-type="uri" xlink:type="simple">https://www.biodiversitylibrary.org/page/35546163#page/25/mode/1up</ext-link></mixed-citation></ref><ref id="B30"><mixed-citation xmlns:xlink="http://www.w3.org/1999/xlink" xlink:type="simple">MolluscaBase (<year>2024</year>) MolluscaBase. <ext-link xlink:href="10.14284/448" ext-link-type="doi" xlink:type="simple">https://doi.org/10.14284/448</ext-link> [accessed 22 September 2024]</mixed-citation></ref></ref-list></tp:taxon-treatment>
