# Supplementary material for: ﻿From 153-year-old records to contemporary discoveries: land snail (Mollusca, Gastropoda) diversity in Penang Hill, Malaysia
Source: Zookeys. 2025 Mar 5;1230:99–154. doi: 10.3897/zookeys.1230.136906 (PMC11905067; doi:10.3897/zookeys.1230.136906)
Supplement: XML Treatment for Charopa perlata [file zookeys.1230.136906-treatment40.xml]

<!DOCTYPE tp:taxon-treatment
  PUBLIC "-//TaxonX//DTD Taxonomic Treatment Publishing DTD v0 20100105//EN" "tax-treatment-NSO.dtd">
<tp:taxon-treatment xmlns:tp="http://www.plazi.org/taxpub"><tp:treatment-meta><kwd-group><label>Taxon classification</label><kwd>
                  <named-content content-type="kingdom">Animalia</named-content>
                </kwd><kwd>
                  <named-content content-type="class">Gastropoda</named-content>
                </kwd><kwd>
                  <named-content content-type="family">Charopidae</named-content>
                </kwd></kwd-group><mixed-citation publication-type="journal"><person-group><name><surname>Goh</surname><given-names>Soo-Mun</given-names></name><name><surname>Jasrul</surname><given-names>Dulipat</given-names></name><name><surname>Lee</surname><given-names>Mei-Yi</given-names></name><name><surname>Vermeulen</surname><given-names>Jaap J.</given-names></name><name><surname>Liew</surname><given-names>Thor-Seng</given-names></name></person-group><article-title>﻿From 153-year-old records to contemporary discoveries: land snail (<tp:taxon-name><tp:taxon-name-part taxon-name-part-type="phylum">Mollusca</tp:taxon-name-part></tp:taxon-name>, <tp:taxon-name><tp:taxon-name-part taxon-name-part-type="class">Gastropoda</tp:taxon-name-part></tp:taxon-name>) diversity in Penang Hill, Malaysia</article-title><source>Zookeys</source><day>05</day><month>03</month><year>2025</year><volume>1230</volume><fpage>99</fpage><lpage>154</lpage><pub-id pub-id-type="doi">10.3897/zookeys.1230.136906</pub-id></mixed-citation></tp:treatment-meta><tp:nomenclature><label>﻿</label><tp:taxon-name>
                <object-id xmlns:xlink="http://www.w3.org/1999/xlink" content-type="arpha" xlink:type="simple">C2F091FC-4E4D-5928-9942-181ED191DF08</object-id>
                <tp:taxon-name-part taxon-name-part-type="genus" reg="Charopa">Charopa</tp:taxon-name-part>
                <tp:taxon-name-part taxon-name-part-type="species" reg="perlata">perlata</tp:taxon-name-part>
              </tp:taxon-name><tp:taxon-authority>van Benthem Jutting, 1959</tp:taxon-authority><xref ref-type="fig" rid="F12">Fig. 12A</xref></tp:nomenclature><tp:treatment-sec sec-type="material" id="SECID0EFEBK"><title>Material examined.</title><p>Malaysia • Penang Hill, Moon Gate Station 5 trail, Plot.11; <named-content xmlns:xlink="http://www.w3.org/1999/xlink" content-type="dwc:verbatimCoordinates" xlink:type="simple"><named-content content-type="geo-json" specific-use="{&#34;type&#34;:&#34;Point&#34;,&#34;coordinates&#34;:[100.292100,5.434100]}" id="NCID0EOEBK" xlink:type="simple">5.4341°N, 100.2921°E</named-content></named-content>; 110 m a.s.l.; 7 Sept. 2022; T.S. Liew, J. Dulipat, S.M. Goh leg.; BOR/MOL 15482 • Penang Hill, Teluk Bahang, Taman Rimba Teluk Bahang, Trail, Simpang 6, Plot.16; <named-content xmlns:xlink="http://www.w3.org/1999/xlink" content-type="dwc:verbatimCoordinates" xlink:type="simple"><named-content content-type="geo-json" specific-use="{&#34;type&#34;:&#34;Point&#34;,&#34;coordinates&#34;:[100.221200,5.442900]}" id="NCID0EWEBK" xlink:type="simple">5.4429°N, 100.2212°E</named-content></named-content>; 120 m a.s.l.; 21 Oct. 2022; T.S. Liew, J. Dulipat, M.Y. Lee leg.; BOR/MOL 15560 • Penang Hill, Botanical garden, Plot.29; <named-content xmlns:xlink="http://www.w3.org/1999/xlink" content-type="dwc:verbatimCoordinates" xlink:type="simple"><named-content content-type="geo-json" specific-use="{&#34;type&#34;:&#34;Point&#34;,&#34;coordinates&#34;:[100.286600,5.440000]}" id="NCID0E5EBK" xlink:type="simple">5.4400°N, 100.2866°E</named-content></named-content>; 75 m a.s.l.; 2 Feb. 2023; T.S. Liew, M.Y. Lee, A. Yusni leg.; BOR/MOL 15753.</p><fig id="F12" position="float" orientation="portrait"><object-id xmlns:xlink="http://www.w3.org/1999/xlink" content-type="doi" xlink:type="simple">10.3897/zookeys.1230.136906.figure12</object-id><object-id xmlns:xlink="http://www.w3.org/1999/xlink" content-type="arpha" xlink:type="simple">72A0084F-131D-54E9-B713-7B01A9C41783</object-id><label>Figure 12.</label><caption><p><bold>A</bold><italic><tp:taxon-name><tp:taxon-name-part taxon-name-part-type="genus" reg="Charopa">Charopa</tp:taxon-name-part><tp:taxon-name-part taxon-name-part-type="species" reg="perlata">perlata</tp:taxon-name-part></tp:taxon-name></italic> van Benthem Jutting, 1959 BOR/MOL 15560 <bold>B</bold><italic><tp:taxon-name><tp:taxon-name-part taxon-name-part-type="genus" reg="Charopa">Charopa</tp:taxon-name-part></tp:taxon-name></italic> Penang sp. 2 BOR/MOL 15561. Scale bar: 0.5 mm.</p></caption><graphic xmlns:xlink="http://www.w3.org/1999/xlink" xlink:href="zookeys-1230-099_article-136906__-g012.jpg" position="float" orientation="portrait" xlink:type="simple" id="oo_1270447.jpg"><uri content-type="original_file" xlink:type="simple">https://binary.pensoft.net/fig/1270447</uri></graphic></fig></tp:treatment-sec><tp:treatment-sec sec-type="remarks" id="SECID0EGGBK"><title>Remarks.</title><p>This is a new record for Penang Hill. The shell characters match the description of the species originally described from Sumatra (<xref ref-type="bibr" rid="B56">van Benthem Jutting 1959</xref>).</p></tp:treatment-sec><ref-list><ref id="B56"><mixed-citation xmlns:xlink="http://www.w3.org/1999/xlink" xlink:type="simple"><person-group><name name-style="western"><surname>van Benthem Jutting</surname><given-names>WSS</given-names></name></person-group> (<year>1959</year>) <article-title>Catalogue of the non-marine <tp:taxon-name><tp:taxon-name-part taxon-name-part-type="phylum">Mollusca</tp:taxon-name-part></tp:taxon-name> of Sumatra and of its satellite islands.</article-title><source>Beaufortia</source><volume>7</volume>(<issue>83</issue>): <fpage>41</fpage>–<lpage>191</lpage>. <ext-link xlink:href="https://repository.naturalis.nl/pub/504682" ext-link-type="uri" xlink:type="simple">https://repository.naturalis.nl/pub/504682</ext-link></mixed-citation></ref></ref-list></tp:taxon-treatment>
