# Supplementary material for: ﻿From 153-year-old records to contemporary discoveries: land snail (Mollusca, Gastropoda) diversity in Penang Hill, Malaysia
Source: Zookeys. 2025 Mar 5;1230:99–154. doi: 10.3897/zookeys.1230.136906 (PMC11905067; doi:10.3897/zookeys.1230.136906)
Supplement: XML Treatment for Philalanka carinifera [file zookeys.1230.136906-treatment42.xml]

<!DOCTYPE tp:taxon-treatment
  PUBLIC "-//TaxonX//DTD Taxonomic Treatment Publishing DTD v0 20100105//EN" "tax-treatment-NSO.dtd">
<tp:taxon-treatment xmlns:tp="http://www.plazi.org/taxpub"><tp:treatment-meta><kwd-group><label>Taxon classification</label><kwd>
                  <named-content content-type="kingdom">Animalia</named-content>
                </kwd><kwd>
                  <named-content content-type="class">Gastropoda</named-content>
                </kwd><kwd>
                  <named-content content-type="family">Charopidae</named-content>
                </kwd></kwd-group><mixed-citation publication-type="journal"><person-group><name><surname>Goh</surname><given-names>Soo-Mun</given-names></name><name><surname>Jasrul</surname><given-names>Dulipat</given-names></name><name><surname>Lee</surname><given-names>Mei-Yi</given-names></name><name><surname>Vermeulen</surname><given-names>Jaap J.</given-names></name><name><surname>Liew</surname><given-names>Thor-Seng</given-names></name></person-group><article-title>﻿From 153-year-old records to contemporary discoveries: land snail (<tp:taxon-name><tp:taxon-name-part taxon-name-part-type="phylum">Mollusca</tp:taxon-name-part></tp:taxon-name>, <tp:taxon-name><tp:taxon-name-part taxon-name-part-type="class">Gastropoda</tp:taxon-name-part></tp:taxon-name>) diversity in Penang Hill, Malaysia</article-title><source>Zookeys</source><day>05</day><month>03</month><year>2025</year><volume>1230</volume><fpage>99</fpage><lpage>154</lpage><pub-id pub-id-type="doi">10.3897/zookeys.1230.136906</pub-id></mixed-citation></tp:treatment-meta><tp:nomenclature><label>﻿</label><tp:taxon-name>
                <object-id xmlns:xlink="http://www.w3.org/1999/xlink" content-type="arpha" xlink:type="simple">78F76A09-1DCE-5CED-BD00-749A2A141E8A</object-id>
                <tp:taxon-name-part taxon-name-part-type="genus" reg="Philalanka">Philalanka</tp:taxon-name-part>
                <tp:taxon-name-part taxon-name-part-type="species" reg="carinifera">carinifera</tp:taxon-name-part>
              </tp:taxon-name><tp:taxon-authority>(Stoliczka, 1873)</tp:taxon-authority><xref ref-type="fig" rid="F13">Fig. 13A</xref></tp:nomenclature><tp:treatment-sec sec-type="material" id="SECID0EMLBK"><title>Material examined.</title><p>Malaysia • Penang Hill, The Habitat, Research trail, Plot.01; <named-content xmlns:xlink="http://www.w3.org/1999/xlink" content-type="dwc:verbatimCoordinates" xlink:type="simple"><named-content content-type="geo-json" specific-use="{&#34;type&#34;:&#34;Point&#34;,&#34;coordinates&#34;:[100.266900,5.424800]}" id="NCID0EVLBK" xlink:type="simple">5.4248°N, 100.2669°E</named-content></named-content>; 720 m a.s.l.; 5 Sept. 2022; T.S. Liew, J. Dulipat, S.M. Goh leg.; BOR/MOL 15434 • Penang Hill, The Habitat, Habitat nature trail, Plot.05; <named-content xmlns:xlink="http://www.w3.org/1999/xlink" content-type="dwc:verbatimCoordinates" xlink:type="simple"><named-content content-type="geo-json" specific-use="{&#34;type&#34;:&#34;Point&#34;,&#34;coordinates&#34;:[100.265300,5.422800]}" id="NCID0E4LBK" xlink:type="simple">5.4228°N, 100.2653°E</named-content></named-content>; 770 m a.s.l.; 5 Sept. 2022; T.S. Liew, J. Dulipat, S.M. Goh leg.; BOR/MOL 15435 • Penang Hill, The Habitat, Habitat nature trail, Plot.07; <named-content xmlns:xlink="http://www.w3.org/1999/xlink" content-type="dwc:verbatimCoordinates" xlink:type="simple"><named-content content-type="geo-json" specific-use="{&#34;type&#34;:&#34;Point&#34;,&#34;coordinates&#34;:[100.264200,5.421000]}" id="NCID0EFMBK" xlink:type="simple">5.4210°N, 100.2642°E</named-content></named-content>; 760 m a.s.l.; 6 Sept. 2022; T.S. Liew, J. Dulipat, S.M. Goh, M.Y. Lee leg.; BOR/MOL 15433 • Penang Hill, The Habitat, Habitat nature trail, Plot.08; <named-content xmlns:xlink="http://www.w3.org/1999/xlink" content-type="dwc:verbatimCoordinates" xlink:type="simple"><named-content content-type="geo-json" specific-use="{&#34;type&#34;:&#34;Point&#34;,&#34;coordinates&#34;:[100.264800,5.422300]}" id="NCID0ENMBK" xlink:type="simple">5.4223°N, 100.2648°E</named-content></named-content>; 760 m a.s.l.; 6 Sept. 2022; J. Dulipat, S.M. Goh, M.Y. Lee leg.; BOR/MOL 15437 • Penang Hill, Air Itam, Forest near Dam, Plot.24; <named-content xmlns:xlink="http://www.w3.org/1999/xlink" content-type="dwc:verbatimCoordinates" xlink:type="simple"><named-content content-type="geo-json" specific-use="{&#34;type&#34;:&#34;Point&#34;,&#34;coordinates&#34;:[100.261200,5.390400]}" id="NCID0EVMBK" xlink:type="simple">5.3904°N, 100.2612°E</named-content></named-content>; 380 m a.s.l.; 24 Oct. 2022; T.S. Liew, J. Dulipat leg.; BOR/MOL 15436 • Penang Hill, Air Itam, Forest near Dam, Plot.25; <named-content xmlns:xlink="http://www.w3.org/1999/xlink" content-type="dwc:verbatimCoordinates" xlink:type="simple"><named-content content-type="geo-json" specific-use="{&#34;type&#34;:&#34;Point&#34;,&#34;coordinates&#34;:[100.257500,5.390000]}" id="NCID0E4MBK" xlink:type="simple">5.3900°N, 100.2575°E</named-content></named-content>; 290 m a.s.l.; 25 Oct. 2022; T.S. Liew, J. Dulipat leg.; BOR/MOL 15440 • Penang Hill, Air Itam, Forest near Dam, Plot.26; <named-content xmlns:xlink="http://www.w3.org/1999/xlink" content-type="dwc:verbatimCoordinates" xlink:type="simple"><named-content content-type="geo-json" specific-use="{&#34;type&#34;:&#34;Point&#34;,&#34;coordinates&#34;:[100.261200,5.397700]}" id="NCID0EFNBK" xlink:type="simple">5.3977°N, 100.2612°E</named-content></named-content>; 290 m a.s.l.; 25 Oct. 2022; T.S. Liew, J. Dulipat leg.; BOR/MOL 15438 • Penang Hill, Trail from Viaduct to Claremont, after shelter, Plot.27; <named-content xmlns:xlink="http://www.w3.org/1999/xlink" content-type="dwc:verbatimCoordinates" xlink:type="simple"><named-content content-type="geo-json" specific-use="{&#34;type&#34;:&#34;Point&#34;,&#34;coordinates&#34;:[100.272400,5.420500]}" id="NCID0ENNBK" xlink:type="simple">5.4205°N, 100.2724°E</named-content></named-content>; 500 m a.s.l.; 26 Oct. 2022; T.S. Liew, J. Dulipat leg.; BOR/MOL 15441 • Penang Hill, Trail - Moniot Road East, Plot.28; <named-content xmlns:xlink="http://www.w3.org/1999/xlink" content-type="dwc:verbatimCoordinates" xlink:type="simple"><named-content content-type="geo-json" specific-use="{&#34;type&#34;:&#34;Point&#34;,&#34;coordinates&#34;:[100.274600,5.424000]}" id="NCID0EVNBK" xlink:type="simple">5.4240°N, 100.2746°E</named-content></named-content>; 530 m a.s.l.; 26 Oct. 2022; T.S. Liew, J. Dulipat leg.; BOR/MOL 15439 • Penang Hill, Botanical garden, Plot.29; <named-content xmlns:xlink="http://www.w3.org/1999/xlink" content-type="dwc:verbatimCoordinates" xlink:type="simple"><named-content content-type="geo-json" specific-use="{&#34;type&#34;:&#34;Point&#34;,&#34;coordinates&#34;:[100.286600,5.440000]}" id="NCID0E4NBK" xlink:type="simple">5.4400°N, 100.2866°E</named-content></named-content>; 75 m a.s.l.; 2 Feb. 2023; T.S. Liew, M.Y. Lee, A. Yusni leg.; BOR/MOL 15746 • Penang Hill, By Path H, Plot.33; <named-content xmlns:xlink="http://www.w3.org/1999/xlink" content-type="dwc:verbatimCoordinates" xlink:type="simple"><named-content content-type="geo-json" specific-use="{&#34;type&#34;:&#34;Point&#34;,&#34;coordinates&#34;:[100.270100,5.421000]}" id="NCID0EFOBK" xlink:type="simple">5.4210°N, 100.2701°E</named-content></named-content>; 610 m a.s.l.; 4 Feb. 2023; T.S. Liew, A. Yusni leg.; BOR/MOL 15745 • same data as for preceding; BOR/MOL 15764.</p><fig id="F13" position="float" orientation="portrait"><object-id xmlns:xlink="http://www.w3.org/1999/xlink" content-type="doi" xlink:type="simple">10.3897/zookeys.1230.136906.figure13</object-id><object-id xmlns:xlink="http://www.w3.org/1999/xlink" content-type="arpha" xlink:type="simple">A1F4F0DE-343B-5C64-8D08-318F953CBB1F</object-id><label>Figure 13.</label><caption><p><bold>A</bold><italic><tp:taxon-name><tp:taxon-name-part taxon-name-part-type="genus" reg="Philalanka">Philalanka</tp:taxon-name-part><tp:taxon-name-part taxon-name-part-type="species" reg="carinifera">carinifera</tp:taxon-name-part></tp:taxon-name></italic> (Stoliczka, 1873) BOR/MOL 15436 <bold>B</bold><italic><tp:taxon-name><tp:taxon-name-part taxon-name-part-type="genus" reg="Philalanka">Philalanka</tp:taxon-name-part></tp:taxon-name></italic> Penang sp. 2 BOR/MOL 15539 <bold>C</bold><italic><tp:taxon-name><tp:taxon-name-part taxon-name-part-type="genus" reg="Philalanka">Philalanka</tp:taxon-name-part><tp:taxon-name-part taxon-name-part-type="species" reg="kusana">kusana</tp:taxon-name-part></tp:taxon-name></italic> (Aldrich, 1889) BOR/MOL 15760 <bold>D</bold><italic><tp:taxon-name><tp:taxon-name-part taxon-name-part-type="genus" reg="Paralaoma">Paralaoma</tp:taxon-name-part></tp:taxon-name></italic> sp. BOR/MOL 15481. Scale bars: 1 mm (<bold>A</bold>); 0.5 mm (<bold>B–D</bold>).</p></caption><graphic xmlns:xlink="http://www.w3.org/1999/xlink" xlink:href="zookeys-1230-099_article-136906__-g013.jpg" position="float" orientation="portrait" xlink:type="simple" id="oo_1270448.jpg"><uri content-type="original_file" xlink:type="simple">https://binary.pensoft.net/fig/1270448</uri></graphic></fig></tp:treatment-sec><tp:treatment-sec sec-type="remarks" id="SECID0EHQBK"><title>Remarks.</title><p>This species was previously described by <xref ref-type="bibr" rid="B48">Stoliczka (1873)</xref> from Penang Hill. It differs from the other two <italic><tp:taxon-name><tp:taxon-name-part taxon-name-part-type="genus" reg="Philalanka">Philalanka</tp:taxon-name-part></tp:taxon-name></italic> species by having three spiral ribs on the penultimate whorls.</p></tp:treatment-sec><ref-list><ref id="B48"><mixed-citation xmlns:xlink="http://www.w3.org/1999/xlink" xlink:type="simple"><person-group><name name-style="western"><surname>Stoliczka</surname><given-names>F</given-names></name></person-group> (<year>1873</year>) <article-title>On the land shells of Penang Island, with descriptions of the animals and anatomical notes; part second, <tp:taxon-name><tp:taxon-name-part taxon-name-part-type="superfamily">Helicacea</tp:taxon-name-part></tp:taxon-name>.</article-title><source>Journal of the Asiatic Society of Bengal</source><volume>42</volume>: <fpage>11</fpage>–<lpage>38</lpage>. <ext-link xlink:href="https://www.biodiversitylibrary.org/page/35546163#page/25/mode/1up" ext-link-type="uri" xlink:type="simple">https://www.biodiversitylibrary.org/page/35546163#page/25/mode/1up</ext-link></mixed-citation></ref></ref-list></tp:taxon-treatment>
