# Supplementary material for: ﻿From 153-year-old records to contemporary discoveries: land snail (Mollusca, Gastropoda) diversity in Penang Hill, Malaysia
Source: Zookeys. 2025 Mar 5;1230:99–154. doi: 10.3897/zookeys.1230.136906 (PMC11905067; doi:10.3897/zookeys.1230.136906)
Supplement: XML Treatment for Kaliella scandens [file zookeys.1230.136906-treatment54.xml]

<!DOCTYPE tp:taxon-treatment
  PUBLIC "-//TaxonX//DTD Taxonomic Treatment Publishing DTD v0 20100105//EN" "tax-treatment-NSO.dtd">
<tp:taxon-treatment xmlns:tp="http://www.plazi.org/taxpub"><tp:treatment-meta><kwd-group><label>Taxon classification</label><kwd>
                  <named-content content-type="kingdom">Animalia</named-content>
                </kwd><kwd>
                  <named-content content-type="class">Gastropoda</named-content>
                </kwd><kwd>
                  <named-content content-type="family">Chronidae</named-content>
                </kwd></kwd-group><mixed-citation publication-type="journal"><person-group><name><surname>Goh</surname><given-names>Soo-Mun</given-names></name><name><surname>Jasrul</surname><given-names>Dulipat</given-names></name><name><surname>Lee</surname><given-names>Mei-Yi</given-names></name><name><surname>Vermeulen</surname><given-names>Jaap J.</given-names></name><name><surname>Liew</surname><given-names>Thor-Seng</given-names></name></person-group><article-title>﻿From 153-year-old records to contemporary discoveries: land snail (<tp:taxon-name><tp:taxon-name-part taxon-name-part-type="phylum">Mollusca</tp:taxon-name-part></tp:taxon-name>, <tp:taxon-name><tp:taxon-name-part taxon-name-part-type="class">Gastropoda</tp:taxon-name-part></tp:taxon-name>) diversity in Penang Hill, Malaysia</article-title><source>Zookeys</source><day>05</day><month>03</month><year>2025</year><volume>1230</volume><fpage>99</fpage><lpage>154</lpage><pub-id pub-id-type="doi">10.3897/zookeys.1230.136906</pub-id></mixed-citation></tp:treatment-meta><tp:nomenclature><label>﻿</label><tp:taxon-name>
                <object-id xmlns:xlink="http://www.w3.org/1999/xlink" content-type="arpha" xlink:type="simple">D613301E-2144-56AE-A463-2D1038E64B38</object-id>
                <tp:taxon-name-part taxon-name-part-type="genus" reg="Kaliella">Kaliella</tp:taxon-name-part>
                <tp:taxon-name-part taxon-name-part-type="species" reg="scandens">scandens</tp:taxon-name-part>
              </tp:taxon-name><tp:taxon-authority>(J. C. Cox, 1872)</tp:taxon-authority><xref ref-type="fig" rid="F15">Fig. 15B</xref></tp:nomenclature><tp:treatment-sec sec-type="material" id="SECID0E3OCK"><title>Material examined.</title><p>Malaysia • Penang Hill, Teluk Bahang- Balik Pulau, Tropical fruit farm, Plot.14; <named-content xmlns:xlink="http://www.w3.org/1999/xlink" content-type="dwc:verbatimCoordinates" xlink:type="simple"><named-content content-type="geo-json" specific-use="{&#34;type&#34;:&#34;Point&#34;,&#34;coordinates&#34;:[100.218700,5.414800]}" id="NCID0EFPCK" xlink:type="simple">5.4148°N, 100.2187°E</named-content></named-content>; 260 m a.s.l.; 21 Oct. 2022; T.S. Liew, J. Dulipat, M.Y. Lee leg.; BOR/MOL 15566 • Penang Hill, Teluk Bahang- Balik Pulau, Tropical fruit farm, Plot.15; <named-content xmlns:xlink="http://www.w3.org/1999/xlink" content-type="dwc:verbatimCoordinates" xlink:type="simple"><named-content content-type="geo-json" specific-use="{&#34;type&#34;:&#34;Point&#34;,&#34;coordinates&#34;:[100.220000,5.416000]}" id="NCID0ENPCK" xlink:type="simple">5.4160°N, 100.2200°E</named-content></named-content>; 250 m a.s.l.; 21 Oct. 2022; T.S. Liew, J. Dulipat, M.Y. Lee leg.; BOR/MOL 15565 • Penang Hill, Teluk Bahang- Balik Pulau, Lam durian farm, Plot.19; <named-content xmlns:xlink="http://www.w3.org/1999/xlink" content-type="dwc:verbatimCoordinates" xlink:type="simple"><named-content content-type="geo-json" specific-use="{&#34;type&#34;:&#34;Point&#34;,&#34;coordinates&#34;:[100.226300,5.421800]}" id="NCID0EVPCK" xlink:type="simple">5.4218°N, 100.2263°E</named-content></named-content>; 280 m a.s.l.; 23 Oct. 2022; T.S. Liew, J. Dulipat, M.Y. Lee leg.; BOR/MOL 15476 • Penang Hill, Trail from Viaduct to Claremont, after shelter, Plot.27; <named-content xmlns:xlink="http://www.w3.org/1999/xlink" content-type="dwc:verbatimCoordinates" xlink:type="simple"><named-content content-type="geo-json" specific-use="{&#34;type&#34;:&#34;Point&#34;,&#34;coordinates&#34;:[100.272400,5.420500]}" id="NCID0E4PCK" xlink:type="simple">5.4205°N, 100.2724°E</named-content></named-content>; 500 m a.s.l.; 26 Oct. 2022; T.S. Liew, J. Dulipat leg.; BOR/MOL 15475 • Penang Hill, Botanical garden, Plot.29; <named-content xmlns:xlink="http://www.w3.org/1999/xlink" content-type="dwc:verbatimCoordinates" xlink:type="simple"><named-content content-type="geo-json" specific-use="{&#34;type&#34;:&#34;Point&#34;,&#34;coordinates&#34;:[100.286600,5.440000]}" id="NCID0EFQCK" xlink:type="simple">5.4400°N, 100.2866°E</named-content></named-content>; 75 m a.s.l.; 2 Feb. 2023; T.S. Liew, M.Y. Lee, A. Yusni leg.; BOR/MOL 15744 • same data as for preceding; BOR/MOL 15765.</p></tp:treatment-sec><tp:treatment-sec sec-type="remarks" id="SECID0EKQCK"><title>Remarks.</title><p>This is a new record for Penang Hill. This species is widespread, found from Sundaland to Australia and the Pacific Islands (<xref ref-type="bibr" rid="B58">Vermeulen et al. 2015</xref>).</p></tp:treatment-sec><tp:treatment-sec><!--Section generated to contain objects referenced in tp:taxon-treatment.--><fig id="F15" position="float" orientation="portrait"><object-id xmlns:xlink="http://www.w3.org/1999/xlink" content-type="doi" xlink:type="simple">10.3897/zookeys.1230.136906.figure15</object-id><object-id xmlns:xlink="http://www.w3.org/1999/xlink" content-type="arpha" xlink:type="simple">94241018-7726-5BBD-9CAB-101042957753</object-id><label>Figure 15.</label><caption><p><bold>A</bold><italic><tp:taxon-name><tp:taxon-name-part taxon-name-part-type="genus" reg="Kaliella">Kaliella</tp:taxon-name-part></tp:taxon-name></italic> Penang sp. 5 BOR/MOL 15564 <bold>B</bold><italic><tp:taxon-name><tp:taxon-name-part taxon-name-part-type="genus" reg="Kaliella">Kaliella</tp:taxon-name-part><tp:taxon-name-part taxon-name-part-type="species" reg="scandens">scandens</tp:taxon-name-part></tp:taxon-name></italic> (J. C. Cox, 1872) BOR/MOL 15476. Scale bar: 0.5 mm.</p></caption><graphic xmlns:xlink="http://www.w3.org/1999/xlink" xlink:href="zookeys-1230-099_article-136906__-g015.jpg" position="float" orientation="portrait" xlink:type="simple" id="oo_1270450.jpg"><uri content-type="original_file" xlink:type="simple">https://binary.pensoft.net/fig/1270450</uri></graphic></fig></tp:treatment-sec><ref-list><ref id="B58"><mixed-citation xmlns:xlink="http://www.w3.org/1999/xlink" xlink:type="simple"><person-group><name name-style="western"><surname>Vermeulen</surname><given-names>JJ</given-names></name><name name-style="western"><surname>Liew</surname><given-names>TS</given-names></name><name name-style="western"><surname>Schilthuizen</surname><given-names>M</given-names></name></person-group> (<year>2015</year>) <article-title>Additions to the knowledge of the land snails of Sabah (Malaysia, Borneo), including 48 new species.</article-title><source>ZooKeys</source><volume>531</volume>: <fpage>1</fpage>–<lpage>139</lpage>. <ext-link xlink:href="10.3897/zookeys.531.6097" ext-link-type="doi" xlink:type="simple">https://doi.org/10.3897/zookeys.531.6097</ext-link></mixed-citation></ref></ref-list></tp:taxon-treatment>
