# Supplementary material for: ﻿From 153-year-old records to contemporary discoveries: land snail (Mollusca, Gastropoda) diversity in Penang Hill, Malaysia
Source: Zookeys. 2025 Mar 5;1230:99–154. doi: 10.3897/zookeys.1230.136906 (PMC11905067; doi:10.3897/zookeys.1230.136906)
Supplement: XML Treatment for Quantula striata [file zookeys.1230.136906-treatment58.xml]

<!DOCTYPE tp:taxon-treatment
  PUBLIC "-//TaxonX//DTD Taxonomic Treatment Publishing DTD v0 20100105//EN" "tax-treatment-NSO.dtd">
<tp:taxon-treatment xmlns:tp="http://www.plazi.org/taxpub"><tp:treatment-meta><kwd-group><label>Taxon classification</label><kwd>
                  <named-content content-type="kingdom">Animalia</named-content>
                </kwd><kwd>
                  <named-content content-type="class">Gastropoda</named-content>
                </kwd><kwd>
                  <named-content content-type="family">Dyakiidae</named-content>
                </kwd></kwd-group><mixed-citation publication-type="journal"><person-group><name><surname>Goh</surname><given-names>Soo-Mun</given-names></name><name><surname>Jasrul</surname><given-names>Dulipat</given-names></name><name><surname>Lee</surname><given-names>Mei-Yi</given-names></name><name><surname>Vermeulen</surname><given-names>Jaap J.</given-names></name><name><surname>Liew</surname><given-names>Thor-Seng</given-names></name></person-group><article-title>﻿From 153-year-old records to contemporary discoveries: land snail (<tp:taxon-name><tp:taxon-name-part taxon-name-part-type="phylum">Mollusca</tp:taxon-name-part></tp:taxon-name>, <tp:taxon-name><tp:taxon-name-part taxon-name-part-type="class">Gastropoda</tp:taxon-name-part></tp:taxon-name>) diversity in Penang Hill, Malaysia</article-title><source>Zookeys</source><day>05</day><month>03</month><year>2025</year><volume>1230</volume><fpage>99</fpage><lpage>154</lpage><pub-id pub-id-type="doi">10.3897/zookeys.1230.136906</pub-id></mixed-citation></tp:treatment-meta><tp:nomenclature><label>﻿</label><tp:taxon-name>
                <object-id xmlns:xlink="http://www.w3.org/1999/xlink" content-type="arpha" xlink:type="simple">EBE84A12-B781-5E71-B504-B7ECF299F136</object-id>
                <tp:taxon-name-part taxon-name-part-type="genus" reg="Quantula">Quantula</tp:taxon-name-part>
                <tp:taxon-name-part taxon-name-part-type="species" reg="striata">striata</tp:taxon-name-part>
              </tp:taxon-name><tp:taxon-authority>(J. E. Gray, 1834)</tp:taxon-authority><xref ref-type="fig" rid="F17">Fig. 17A</xref></tp:nomenclature><tp:treatment-sec sec-type="material" id="SECID0E23CK"><title>Material examined.</title><p>Malaysia • Penang Hill, Botanical garden, Plot.29; <named-content xmlns:xlink="http://www.w3.org/1999/xlink" content-type="dwc:verbatimCoordinates" xlink:type="simple"><named-content content-type="geo-json" specific-use="{&#34;type&#34;:&#34;Point&#34;,&#34;coordinates&#34;:[100.286600,5.440000]}" id="NCID0EE4CK" xlink:type="simple">5.4400°N, 100.2866°E</named-content></named-content>; 75 m a.s.l.; 2 Feb. 2023; T.S. Liew, M.Y. Lee, A. Yusni leg.; BOR/MOL 15732 • same data as for preceding; BOR/MOL 15767 • Penang Hill, Air Itam Farm, Batu Panay road, Random3. Farm; <named-content xmlns:xlink="http://www.w3.org/1999/xlink" content-type="dwc:verbatimCoordinates" xlink:type="simple"><named-content content-type="geo-json" specific-use="{&#34;type&#34;:&#34;Point&#34;,&#34;coordinates&#34;:[100.266400,5.389100]}" id="NCID0EM4CK" xlink:type="simple">5.3891°N, 100.2664°E</named-content></named-content>; 270 m a.s.l.; 23 Oct. 2022; T.S. Liew, J. Dulipat leg.; BOR/MOL 15301.</p><fig id="F17" position="float" orientation="portrait"><object-id xmlns:xlink="http://www.w3.org/1999/xlink" content-type="doi" xlink:type="simple">10.3897/zookeys.1230.136906.figure17</object-id><object-id xmlns:xlink="http://www.w3.org/1999/xlink" content-type="arpha" xlink:type="simple">A4FE2BCC-2717-5348-A274-63159A554867</object-id><label>Figure 17.</label><caption><p><bold>A</bold><italic><tp:taxon-name><tp:taxon-name-part taxon-name-part-type="genus" reg="Quantula">Quantula</tp:taxon-name-part><tp:taxon-name-part taxon-name-part-type="species" reg="striata">striata</tp:taxon-name-part></tp:taxon-name></italic> (J. E. Gray, 1834) BOR/MOL 15732 <bold>B</bold><italic><tp:taxon-name><tp:taxon-name-part taxon-name-part-type="genus" reg="Pseudoplecta">Pseudoplecta</tp:taxon-name-part><tp:taxon-name-part taxon-name-part-type="species" reg="bijuga">bijuga</tp:taxon-name-part></tp:taxon-name></italic> (Stoliczka, 1873) BOR/MOL 15734 <bold>C</bold><italic><tp:taxon-name><tp:taxon-name-part taxon-name-part-type="genus" reg="Videna">Videna</tp:taxon-name-part><tp:taxon-name-part taxon-name-part-type="species" reg="castra">castra</tp:taxon-name-part></tp:taxon-name></italic> (Benson, 1852) BOR/MOL 15279 <bold>D</bold><italic><tp:taxon-name><tp:taxon-name-part taxon-name-part-type="genus" reg="Videna">Videna</tp:taxon-name-part><tp:taxon-name-part taxon-name-part-type="species" reg="timorensis">timorensis</tp:taxon-name-part></tp:taxon-name></italic> (E. von Martens, 1867) BOR/MOL 15129. Scale bar: 10 mm.</p></caption><graphic xmlns:xlink="http://www.w3.org/1999/xlink" xlink:href="zookeys-1230-099_article-136906__-g017.jpg" position="float" orientation="portrait" xlink:type="simple" id="oo_1270452.jpg"><uri content-type="original_file" xlink:type="simple">https://binary.pensoft.net/fig/1270452</uri></graphic></fig></tp:treatment-sec><tp:treatment-sec sec-type="remarks" id="SECID0ES6CK"><title>Remarks.</title><p>One of the most common large land snails at vegetable farms of Penang Hill with a shell width of up to 28 mm. It is also known from other localities in Peninsular Malaysia, Sundaland, and the Philippines (<xref ref-type="bibr" rid="B29">Maassen 2001</xref>; <xref ref-type="bibr" rid="B20">Foon et al. 2017</xref>).</p></tp:treatment-sec><ref-list><ref id="B29"><mixed-citation xmlns:xlink="http://www.w3.org/1999/xlink" xlink:type="simple"><person-group><name name-style="western"><surname>Maassen</surname><given-names>WJM</given-names></name></person-group> (<year>2001</year>) A preliminary checklist of the non-marine molluscs of West Malaysia. De Kreukel (extra edition 2001) 2001: 1–155.</mixed-citation></ref><ref id="B20"><mixed-citation xmlns:xlink="http://www.w3.org/1999/xlink" xlink:type="simple"><person-group><name name-style="western"><surname>Foon</surname><given-names>JK</given-names></name><name name-style="western"><surname>Clements</surname><given-names>GR</given-names></name><name name-style="western"><surname>Liew</surname><given-names>TS</given-names></name></person-group> (<year>2017</year>) <article-title>Diversity and biogeography of land snails (<tp:taxon-name><tp:taxon-name-part taxon-name-part-type="phylum">Mollusca</tp:taxon-name-part></tp:taxon-name>, <tp:taxon-name><tp:taxon-name-part taxon-name-part-type="class">Gastropoda</tp:taxon-name-part></tp:taxon-name>) in the limestone hills of Perak, Peninsular Malaysia.</article-title><source>ZooKeys</source><volume>682</volume>: <fpage>1</fpage>–<lpage>94</lpage>. <ext-link xlink:href="10.3897/zookeys.682.12999" ext-link-type="doi" xlink:type="simple">https://doi.org/10.3897/zookeys.682.12999</ext-link></mixed-citation></ref></ref-list></tp:taxon-treatment>
