# Supplementary material for: ﻿From 153-year-old records to contemporary discoveries: land snail (Mollusca, Gastropoda) diversity in Penang Hill, Malaysia
Source: Zookeys. 2025 Mar 5;1230:99–154. doi: 10.3897/zookeys.1230.136906 (PMC11905067; doi:10.3897/zookeys.1230.136906)
Supplement: XML Treatment for Videna cantoriana [file zookeys.1230.136906-treatment61.xml]

<!DOCTYPE tp:taxon-treatment
  PUBLIC "-//TaxonX//DTD Taxonomic Treatment Publishing DTD v0 20100105//EN" "tax-treatment-NSO.dtd">
<tp:taxon-treatment xmlns:tp="http://www.plazi.org/taxpub"><tp:treatment-meta><kwd-group><label>Taxon classification</label><kwd>
                  <named-content content-type="kingdom">Animalia</named-content>
                </kwd><kwd>
                  <named-content content-type="class">Gastropoda</named-content>
                </kwd><kwd>
                  <named-content content-type="family">Trochomorphidae</named-content>
                </kwd></kwd-group><mixed-citation publication-type="journal"><person-group><name><surname>Goh</surname><given-names>Soo-Mun</given-names></name><name><surname>Jasrul</surname><given-names>Dulipat</given-names></name><name><surname>Lee</surname><given-names>Mei-Yi</given-names></name><name><surname>Vermeulen</surname><given-names>Jaap J.</given-names></name><name><surname>Liew</surname><given-names>Thor-Seng</given-names></name></person-group><article-title>﻿From 153-year-old records to contemporary discoveries: land snail (<tp:taxon-name><tp:taxon-name-part taxon-name-part-type="phylum">Mollusca</tp:taxon-name-part></tp:taxon-name>, <tp:taxon-name><tp:taxon-name-part taxon-name-part-type="class">Gastropoda</tp:taxon-name-part></tp:taxon-name>) diversity in Penang Hill, Malaysia</article-title><source>Zookeys</source><day>05</day><month>03</month><year>2025</year><volume>1230</volume><fpage>99</fpage><lpage>154</lpage><pub-id pub-id-type="doi">10.3897/zookeys.1230.136906</pub-id></mixed-citation></tp:treatment-meta><tp:nomenclature><label>﻿</label><tp:taxon-name>
                <object-id xmlns:xlink="http://www.w3.org/1999/xlink" content-type="arpha" xlink:type="simple">8AC0A91B-8E8C-51B9-86F3-62F7A68756D6</object-id>
                <tp:taxon-name-part taxon-name-part-type="genus" reg="Videna">Videna</tp:taxon-name-part>
                <tp:taxon-name-part taxon-name-part-type="species" reg="cantoriana">cantoriana</tp:taxon-name-part>
              </tp:taxon-name><tp:taxon-authority>(W. H. Benson, 1861)</tp:taxon-authority></tp:nomenclature><tp:treatment-sec sec-type="remarks" id="SECID0E2MDK"><title>Remarks.</title><p>This species was previously recorded and described from Penang Hill (at ca 2000 feet a.s.l.) by <xref ref-type="bibr" rid="B48">Stoliczka (1873)</xref>. It was not found in this study.</p></tp:treatment-sec><ref-list><ref id="B48"><mixed-citation xmlns:xlink="http://www.w3.org/1999/xlink" xlink:type="simple"><person-group><name name-style="western"><surname>Stoliczka</surname><given-names>F</given-names></name></person-group> (<year>1873</year>) <article-title>On the land shells of Penang Island, with descriptions of the animals and anatomical notes; part second, <tp:taxon-name><tp:taxon-name-part taxon-name-part-type="superfamily">Helicacea</tp:taxon-name-part></tp:taxon-name>.</article-title><source>Journal of the Asiatic Society of Bengal</source><volume>42</volume>: <fpage>11</fpage>–<lpage>38</lpage>. <ext-link xlink:href="https://www.biodiversitylibrary.org/page/35546163#page/25/mode/1up" ext-link-type="uri" xlink:type="simple">https://www.biodiversitylibrary.org/page/35546163#page/25/mode/1up</ext-link></mixed-citation></ref></ref-list></tp:taxon-treatment>
