# Supplementary material for: ﻿From 153-year-old records to contemporary discoveries: land snail (Mollusca, Gastropoda) diversity in Penang Hill, Malaysia
Source: Zookeys. 2025 Mar 5;1230:99–154. doi: 10.3897/zookeys.1230.136906 (PMC11905067; doi:10.3897/zookeys.1230.136906)
Supplement: XML Treatment for Atopos tourannensis [file zookeys.1230.136906-treatment63.xml]

<!DOCTYPE tp:taxon-treatment
  PUBLIC "-//TaxonX//DTD Taxonomic Treatment Publishing DTD v0 20100105//EN" "tax-treatment-NSO.dtd">
<tp:taxon-treatment xmlns:tp="http://www.plazi.org/taxpub"><tp:treatment-meta><kwd-group><label>Taxon classification</label><kwd>
                  <named-content content-type="kingdom">Animalia</named-content>
                </kwd><kwd>
                  <named-content content-type="class">Gastropoda</named-content>
                </kwd><kwd>
                  <named-content content-type="family">Rathouisiidae</named-content>
                </kwd></kwd-group><mixed-citation publication-type="journal"><person-group><name><surname>Goh</surname><given-names>Soo-Mun</given-names></name><name><surname>Jasrul</surname><given-names>Dulipat</given-names></name><name><surname>Lee</surname><given-names>Mei-Yi</given-names></name><name><surname>Vermeulen</surname><given-names>Jaap J.</given-names></name><name><surname>Liew</surname><given-names>Thor-Seng</given-names></name></person-group><article-title>﻿From 153-year-old records to contemporary discoveries: land snail (<tp:taxon-name><tp:taxon-name-part taxon-name-part-type="phylum">Mollusca</tp:taxon-name-part></tp:taxon-name>, <tp:taxon-name><tp:taxon-name-part taxon-name-part-type="class">Gastropoda</tp:taxon-name-part></tp:taxon-name>) diversity in Penang Hill, Malaysia</article-title><source>Zookeys</source><day>05</day><month>03</month><year>2025</year><volume>1230</volume><fpage>99</fpage><lpage>154</lpage><pub-id pub-id-type="doi">10.3897/zookeys.1230.136906</pub-id></mixed-citation></tp:treatment-meta><tp:nomenclature><label>﻿</label><tp:taxon-name>
                <object-id xmlns:xlink="http://www.w3.org/1999/xlink" content-type="arpha" xlink:type="simple">DA698A05-17A6-58D9-8728-1C376E2F7279</object-id>
                <tp:taxon-name-part taxon-name-part-type="genus" reg="Atopos">Atopos</tp:taxon-name-part>
                <tp:taxon-name-part taxon-name-part-type="species" reg="tourannensis">tourannensis</tp:taxon-name-part>
              </tp:taxon-name><tp:taxon-authority>(Souleyet, 1852)</tp:taxon-authority><xref ref-type="fig" rid="F18">Figs 18A</xref><xref ref-type="fig" rid="F22">, 22B</xref></tp:nomenclature><tp:treatment-sec sec-type="material" id="SECID0E1RDK"><title>Material examined.</title><p>Malaysia • Penang Hill, Teluk Bahang-Balik Pulau, Entrance of a durian farm, near Boulder Valley, Old rubber tree, Plot.17; <named-content xmlns:xlink="http://www.w3.org/1999/xlink" content-type="dwc:verbatimCoordinates" xlink:type="simple"><named-content content-type="geo-json" specific-use="{&#34;type&#34;:&#34;Point&#34;,&#34;coordinates&#34;:[100.215900,5.418000]}" id="NCID0EDSDK" xlink:type="simple">5.418°N, 100.2159°E</named-content></named-content>; 180 m a.s.l.; 22 Oct. 2022; T.S. Liew, J. Dulipat leg.; BOR/MOL 15227.</p><fig id="F18" position="float" orientation="portrait"><object-id xmlns:xlink="http://www.w3.org/1999/xlink" content-type="doi" xlink:type="simple">10.3897/zookeys.1230.136906.figure18</object-id><object-id xmlns:xlink="http://www.w3.org/1999/xlink" content-type="arpha" xlink:type="simple">B59C1C31-9E25-5361-BA41-9ED93FD9FE99</object-id><label>Figure 18.</label><caption><p><bold>A</bold><italic><tp:taxon-name><tp:taxon-name-part taxon-name-part-type="genus" reg="Atopos">Atopos</tp:taxon-name-part><tp:taxon-name-part taxon-name-part-type="species" reg="tourannensis">tourannensis</tp:taxon-name-part></tp:taxon-name></italic> (Souleyet, 1852) BOR/MOL 15227 <bold>B</bold><italic><tp:taxon-name><tp:taxon-name-part taxon-name-part-type="genus" reg="Atopos">Atopos</tp:taxon-name-part><tp:taxon-name-part taxon-name-part-type="species" reg="punctata">punctata</tp:taxon-name-part></tp:taxon-name></italic> Collinge, 1902 BOR/MOL 15228 <bold>C</bold><italic><tp:taxon-name><tp:taxon-name-part taxon-name-part-type="genus" reg="Laevicaulis">Laevicaulis</tp:taxon-name-part><tp:taxon-name-part taxon-name-part-type="species" reg="alte">alte</tp:taxon-name-part></tp:taxon-name></italic> (A. Férussac, 1822) BOR/MOL 15773. Scale bar: 10 mm.</p></caption><graphic xmlns:xlink="http://www.w3.org/1999/xlink" xlink:href="zookeys-1230-099_article-136906__-g018.jpg" position="float" orientation="portrait" xlink:type="simple" id="oo_1270453.jpg"><uri content-type="original_file" xlink:type="simple">https://binary.pensoft.net/fig/1270453</uri></graphic></fig></tp:treatment-sec><tp:treatment-sec sec-type="remarks" id="SECID0E3TDK"><title>Remarks.</title><p>This is a new record for Penang Hill. This species differs from <italic><tp:taxon-name><tp:taxon-name-part taxon-name-part-type="genus" reg="Atopos">Atopos</tp:taxon-name-part><tp:taxon-name-part taxon-name-part-type="species" reg="punctata">punctata</tp:taxon-name-part></tp:taxon-name></italic> by having a black mantle with white areas at both ends (head and tail) of the mantle.</p></tp:treatment-sec><tp:treatment-sec><!--Section generated to contain objects referenced in tp:taxon-treatment.--><fig id="F22" position="float" orientation="portrait"><object-id xmlns:xlink="http://www.w3.org/1999/xlink" content-type="doi" xlink:type="simple">10.3897/zookeys.1230.136906.figure22</object-id><object-id xmlns:xlink="http://www.w3.org/1999/xlink" content-type="arpha" xlink:type="simple">EE561009-598F-5563-9EA0-EFFAFD3F0248</object-id><label>Figure 22.</label><caption><p><bold>A</bold><italic><tp:taxon-name><tp:taxon-name-part taxon-name-part-type="genus" reg="Pseudoplecta">Pseudoplecta</tp:taxon-name-part><tp:taxon-name-part taxon-name-part-type="species" reg="bijuga">bijuga</tp:taxon-name-part></tp:taxon-name></italic> (Stoliczka, 1873) <bold>B</bold><italic><tp:taxon-name><tp:taxon-name-part taxon-name-part-type="genus" reg="Atopos">Atopos</tp:taxon-name-part><tp:taxon-name-part taxon-name-part-type="species" reg="tourannensis">tourannensis</tp:taxon-name-part></tp:taxon-name></italic> (Souleyet, 1852) <bold>C</bold><italic><tp:taxon-name><tp:taxon-name-part taxon-name-part-type="genus" reg="Atopos">Atopos</tp:taxon-name-part><tp:taxon-name-part taxon-name-part-type="species" reg="punctata">punctata</tp:taxon-name-part></tp:taxon-name></italic> Collinge, 1902 <bold>D</bold><italic><tp:taxon-name><tp:taxon-name-part taxon-name-part-type="genus" reg="Laevicaulis">Laevicaulis</tp:taxon-name-part><tp:taxon-name-part taxon-name-part-type="species" reg="alte">alte</tp:taxon-name-part></tp:taxon-name></italic> (A. Férussac, 1822) <bold>E</bold><italic><tp:taxon-name><tp:taxon-name-part taxon-name-part-type="genus" reg="Meghimatium">Meghimatium</tp:taxon-name-part><tp:taxon-name-part taxon-name-part-type="species" reg="pictum">pictum</tp:taxon-name-part></tp:taxon-name></italic> (Stoliczka, 1873), photo credit Xin Wei Ooi.</p></caption><graphic xmlns:xlink="http://www.w3.org/1999/xlink" xlink:href="zookeys-1230-099_article-136906__-g022.jpg" position="float" orientation="portrait" xlink:type="simple" id="oo_1270457.jpg"><uri content-type="original_file" xlink:type="simple">https://binary.pensoft.net/fig/1270457</uri></graphic></fig></tp:treatment-sec></tp:taxon-treatment>
