# Supplementary material for: ﻿From 153-year-old records to contemporary discoveries: land snail (Mollusca, Gastropoda) diversity in Penang Hill, Malaysia
Source: Zookeys. 2025 Mar 5;1230:99–154. doi: 10.3897/zookeys.1230.136906 (PMC11905067; doi:10.3897/zookeys.1230.136906)
Supplement: Supplementary material 1 — Species plot data matrix for the 33 standard sampling sites at Penang Hill (plot locations, habitat types, and elevation details in Table 1) [file zookeys-1230-099_article-136906__-s001.csv]

Plot Number	Location description	Plot	Location	Full site name	Elevation	Forest Type	Lat	Long	Lissachatina fulica (Bowdich, 1822)	Allopeas clavulinum (Potiez & Michaud, 1838)	Allopeas gracile (Hutton, 1834)	Atopos punctata Collinge, 1902	Atopos tourannensis (Souleyet, 1852)	Bradybaena similaris (A. F�russac, 1822)	Charopa Penang sp.2	Charopa perlata Van Benthem Jutting, 1959	Chloritis penangensis (Stoliczka, 1873)	Coptochielus sectilabris (Gould, 1844)	Cyclophorus malayanus (Benson, 1852)	Cyclophorus perdix borneensis (Metcalfe, 1854)	Diplommatina crosseana Godwin-Austen & Nevill, 1879	Diplommatina Penang sp.1	Ditropopsis	Quantula striata (Gray, 1834)	Helicarion permolle Stoliczka, 1873	Hemiplecta cymatium (Pfeiffer, 1856)	Japonia Penang sp.2	Japonia trochoides Stoliczka, 1872	Kaliella barrakporensis (Pfeiffer, 1852)	Kaliella Penang sp.1	Kaliella Penang sp.2	Kaliella Penang sp.4	Kaliella Penang sp.5	Kaliella scandens (Cox, 1872)	Laevicaulis alte (Ferussac, 1821)	Lagocheilus striolatus Stoliczka, 1872	Tanychlamys indica (Godwin-Austen, 1883)	Tanychlamys Penang sp. 1	Tanychlamys Penang sp. 2	Tanychlamys stephoides Stoliczka, 1873	Tanychlamys tersa (Issel, 1874)	Microcystina Penang sp.1	Microcystina Penang sp.2	Microcystina Penang sp.4	Microcystina Penang sp.5	Microcystina Penang sp.6	Oospira penangensis (Stoliczka, 1873)	Opisthoporus penangensis (Stoliczka, 1872)	Paralaoma
Penang.Plot.01	Penang Hill. The Habitat. Research Trail.	Standard Sampling	Penang Hill (top)	Penang Hill. The Habitat. Research Trail. Penang Hill (top) 5.42484	720	Undisturbed Forest	5.42484	100.26695	0	0	0	0	0	0	0	0	0	0	1	0	0	0	0	0	0	1	0	1	0	0	0	0	0	0	0	0	0	1	0	1	0	0	1	0	0	0	0	0	0
Penang.Plot.02	Penang Hill. The Habitat. Research Trail.	Standard Sampling	Penang Hill (top)	Penang Hill. The Habitat. Research Trail. Penang Hill (top) 5.42371	720	Undisturbed Forest	5.42371	100.26494	0	0	0	0	0	0	0	0	0	0	0	0	0	0	0	0	0	1	0	0	0	0	0	0	0	0	0	0	0	0	0	0	0	0	0	0	0	0	0	0	0
Penang.Plot.03	Penang Hill. The Habitat. Research Trail.	Standard Sampling	Penang Hill (top)	Penang Hill. The Habitat. Research Trail. Penang Hill (top) 5.42262	750	Undisturbed Forest	5.42262	100.26455	0	0	0	0	0	0	0	0	0	0	0	1	0	0	0	0	0	0	0	0	0	0	0	1	0	0	0	0	0	1	1	0	1	0	0	1	0	0	0	0	0
Penang.Plot.04	Penang Hill. The Habitat. Habitat nature trail.	Standard Sampling	Penang Hill (top)	Penang Hill. The Habitat. Habitat nature trail. Penang Hill (top) 5.42318	770	Disturbed Forest	5.42318	100.26683	1	0	0	0	0	0	0	0	0	0	1	1	0	0	0	0	1	0	1	0	0	0	0	0	0	0	0	1	0	1	0	0	0	0	0	0	0	0	0	0	0
Penang.Plot.05	Penang Hill. The Habitat. Habitat nature trail.	Standard Sampling	Penang Hill (top)	Penang Hill. The Habitat. Habitat nature trail. Penang Hill (top) 5.42286	770	Disturbed Forest	5.42286	100.26531	1	1	0	0	0	0	0	0	0	0	1	1	0	0	0	0	1	1	1	1	0	1	0	0	0	0	0	0	0	1	0	0	0	1	0	0	0	0	0	0	0
Penang.Plot.06	Penang Hill. The Habitat. Research Trail.	Standard Sampling	Penang Hill (top)	Penang Hill. The Habitat. Research Trail. Penang Hill (top) 5.42471	750	Undisturbed Forest	5.42471	100.26749	0	0	1	0	0	0	1	0	0	0	1	1	0	0	0	0	0	1	0	1	0	0	0	1	0	0	0	0	0	0	0	0	0	1	0	0	0	0	0	0	0
Penang.Plot.07	Penang Hill. The Habitat. Habitat nature trail.	Standard Sampling	Penang Hill (top)	Penang Hill. The Habitat. Habitat nature trail. Penang Hill (top) 5.42105	760	Disturbed Forest	5.42105	100.26428	1	1	0	0	0	0	0	0	0	0	0	0	0	0	0	0	1	1	0	1	0	1	1	1	0	0	0	0	0	1	0	0	0	1	1	0	0	0	0	0	0
Penang.Plot.08	Penang Hill. The Habitat. Habitat nature trail.	Standard Sampling	Penang Hill (top)	Penang Hill. The Habitat. Habitat nature trail. Penang Hill (top) 5.42238	760	Disturbed Forest	5.42238	100.26484	0	0	0	0	0	0	0	0	0	0	1	0	0	0	0	0	0	1	0	1	0	0	1	0	0	0	0	0	0	1	0	0	0	1	0	0	0	0	0	0	0
Penang.Plot.09	Penang Hill. Moon Gate Station 5 trail.	Standard Sampling	Moon Gate	Penang Hill. Moon Gate Station 5 trail. Moon Gate 5.4216	410	Disturbed Forest	5.4216	100.28575	0	0	0	0	0	0	0	0	0	0	0	0	0	0	0	0	0	0	0	0	0	0	0	0	0	0	0	0	0	0	0	0	0	1	0	0	0	0	0	0	0
Penang.Plot.10	Penang Hill. Moon Gate Station 5 trail.	Standard Sampling	Moon Gate	Penang Hill. Moon Gate Station 5 trail. Moon Gate 5.4305	250	Disturbed Forest	5.4305	100.29133	0	0	0	0	0	0	0	0	0	0	0	0	0	1	0	0	0	0	0	0	0	0	0	0	0	0	0	0	0	0	0	0	0	1	0	0	0	0	0	0	0
Penang.Plot.11	Penang Hill. Moon Gate Station 5 trail.	Standard Sampling	Moon Gate	Penang Hill. Moon Gate Station 5 trail. Moon Gate 5.43411	110	Disturbed Forest	5.43411	100.29213	0	1	0	0	0	0	0	1	0	0	1	0	0	0	0	0	0	0	1	0	0	0	0	0	0	0	0	0	0	1	0	0	0	1	0	0	0	0	0	0	0
Penang.Plot.12	Penang Hill. Botanical garden.	Standard Sampling	Moon Gate	Penang Hill. Botanical garden. Moon Gate 5.43967	85	Undisturbed Forest	5.43967	100.28605	0	0	0	0	0	0	0	0	0	0	1	0	1	0	0	0	1	1	0	0	0	0	0	0	0	0	0	0	0	1	0	0	0	0	0	1	0	0	0	0	0
Penang.Plot.13	Penang Hill. Teluk Bahang- Balik Pulau. Lam durian farm.	Standard Sampling	Teluk Bahang	Penang Hill. Teluk Bahang- Balik Pulau. Lam durian farm. Teluk Bahang 5.41988	290	Orchard	5.41988	100.22592	1	0	1	0	0	0	1	0	0	0	0	0	0	0	0	0	0	0	0	0	0	0	0	0	0	0	0	0	0	0	0	0	0	1	0	0	0	1	0	0	0
Penang.Plot.14	Penang Hill. Teluk Bahang- Balik Pulau. Tropical Fruit Farm.	Standard Sampling	Teluk Bahang	Penang Hill. Teluk Bahang- Balik Pulau. Tropical Fruit Farm. Teluk Bahang 5.41484	260	Orchard	5.41484	100.21877	0	0	1	0	0	0	0	0	0	0	0	0	0	0	0	0	0	0	0	0	0	0	0	0	0	1	0	0	0	1	0	0	1	0	0	0	0	0	0	0	0
Penang.Plot.15	Penang Hill. Teluk Bahang- Balik Pulau. Tropical Fruit Farm.	Standard Sampling	Teluk Bahang	Penang Hill. Teluk Bahang- Balik Pulau. Tropical Fruit Farm. Teluk Bahang 5.41605	250	Orchard	5.41605	100.22006	1	0	1	0	0	0	1	0	0	0	0	0	0	0	0	0	0	0	0	0	0	0	0	0	1	1	0	0	0	1	0	0	1	0	0	0	0	0	0	0	0
Penang.Plot.16	Penang Hill. Teluk Bahang. Taman Rimba Teluk Bahang. Trail. Simpang 6.	Standard Sampling	Teluk Bahang	Penang Hill. Teluk Bahang. Taman Rimba Teluk Bahang. Trail. Simpang 6. Teluk Bahang 5.44297	120	Undisturbed Forest	5.44297	100.22122	0	0	0	0	0	0	0	1	0	0	1	0	1	0	0	0	0	1	1	1	0	0	0	0	0	0	0	0	0	0	0	0	0	1	0	0	0	0	0	1	0
Penang.Plot.17	Penang Hill. Teluk Bahang-Balik Pulau. Entrance of a durian farm, near Boulder Valley. Old rubber tree.	Standard Sampling	Teluk Bahang	Penang Hill. Teluk Bahang-Balik Pulau. Entrance of a durian farm, near Boulder Valley. Old rubber tree. Teluk Bahang 5.418	180	Orchard	5.418	100.21598	1	1	0	0	1	0	1	0	0	0	1	0	0	0	0	0	0	1	1	0	0	0	0	0	0	0	0	0	0	0	0	0	0	1	0	0	0	0	0	0	0
Penang.Plot.18	Penang Hill. Teluk Bahang. Taman Rimba Teluk Bahang. Trail. Stesen 3.	Standard Sampling	Teluk Bahang	Penang Hill. Teluk Bahang. Taman Rimba Teluk Bahang. Trail. Stesen 3. Teluk Bahang 5.44209	150	Undisturbed Forest	5.44209	100.2218	0	0	0	0	0	0	0	0	0	0	0	1	1	0	0	0	0	0	0	0	0	0	0	0	0	0	0	0	0	0	0	0	0	1	0	0	0	0	0	0	0
Penang.Plot.19	Penang Hill. Teluk Bahang- Balik Pulau. Lam durian farm.	Standard Sampling	Teluk Bahang	Penang Hill. Teluk Bahang- Balik Pulau. Lam durian farm. Teluk Bahang 5.42186	280	Orchard	5.42186	100.22632	1	1	1	0	0	0	0	0	0	0	0	0	0	0	0	0	0	0	0	0	0	0	0	0	0	1	0	0	0	0	0	0	0	0	0	0	0	0	0	0	0
Penang.Plot.20	Penang Hill. Teluk Bahang- Balik Pulau. Bukit Kerajaan ForestReserve next to Lam durian farm.	Standard Sampling	Teluk Bahang	Penang Hill. Teluk Bahang- Balik Pulau. Bukit Kerajaan ForestReserve next to Lam durian farm. Teluk Bahang 5.41992	330	Undisturbed Forest	5.41992	100.22654	0	0	0	0	0	0	0	0	0	0	1	0	0	0	0	0	0	0	0	1	0	0	0	0	0	0	0	0	0	0	1	0	0	0	0	0	0	0	0	0	0
Penang.Plot.21	Penang Hill. Air Itam. Forest near farm.	Standard Sampling	Air Itam	Penang Hill. Air Itam. Forest near farm. Air Itam 5.39087	340	Disturbed Forest	5.39087	100.26371	0	0	0	0	0	0	0	0	0	0	0	0	1	0	0	0	0	0	0	0	0	0	0	0	0	0	0	0	0	1	1	0	0	1	0	0	0	0	0	0	0
Penang.Plot.22	Penang Hill. Trail to Western hill. Junction to Teluk Bahang from Penang Hill.	Standard Sampling	Penang Hill (top)	Penang Hill. Trail to Western hill. Junction to Teluk Bahang from Penang Hill. Penang Hill (top) 5.42231	760	Undisturbed Forest	5.42231	100.2494	0	0	0	0	0	0	0	0	0	0	0	0	0	0	0	0	0	0	0	0	0	0	0	0	0	0	0	0	0	0	1	0	0	1	0	0	0	0	0	0	0
Penang.Plot.23	Penang Hill. Trail to Western hill. Km 3.6.	Standard Sampling	Penang Hill (top)	Penang Hill. Trail to Western hill. Km 3.6. Penang Hill (top) 5.42035	750	Undisturbed Forest	5.42035	100.25171	0	0	0	0	0	0	0	0	0	0	0	0	1	0	0	0	0	0	0	0	0	0	1	0	0	0	0	0	0	1	0	0	0	1	0	0	0	0	0	0	0
Penang.Plot.24	Penang Hill. Air Itam. Forest near Dam.	Standard Sampling	Air Itam	Penang Hill. Air Itam. Forest near Dam. Air Itam 5.3904	380	Undisturbed Forest	5.3904	100.2612	0	1	0	0	0	0	0	0	1	0	1	0	0	0	0	0	0	1	0	1	0	0	0	0	0	0	0	0	0	1	0	0	1	0	0	0	0	0	1	0	0
Penang.Plot.25	Penang Hill. Air Itam. Forest near Dam.	Standard Sampling	Air Itam	Penang Hill. Air Itam. Forest near Dam. Air Itam 5.39003	290	Undisturbed Forest	5.39003	100.2575	0	0	0	0	0	0	0	0	0	0	1	0	0	0	0	0	0	1	0	0	0	0	0	1	0	0	0	0	0	1	0	0	0	0	1	0	0	0	1	0	0
Penang.Plot.26	Penang Hill. Air Itam. Forest near Dam.	Standard Sampling	Air Itam	Penang Hill. Air Itam. Forest near Dam. Air Itam 5.39772	290	Undisturbed Forest	5.39772	100.2612	0	0	0	0	0	0	0	0	0	0	1	0	0	0	0	0	0	0	0	0	0	0	0	0	0	0	0	0	0	1	0	0	0	1	0	0	1	0	0	0	1
Penang.Plot.27	Penang Hill. Trail from Viaduct to Claremont, after shelter.	Standard Sampling	Penang Hill (mid)	Penang Hill. Trail from Viaduct to Claremont, after shelter. Penang Hill (mid) 5.42051	500	Undisturbed Forest	5.42051	100.27242	0	0	0	1	0	0	0	0	0	0	0	0	0	0	0	0	1	0	0	1	0	0	0	0	0	1	0	0	0	1	0	0	0	0	0	0	0	0	0	0	0
Penang.Plot.28	Penang Hill. Trail - Moniot Road East.	Standard Sampling	Penang Hill (mid)	Penang Hill. Trail - Moniot Road East. Penang Hill (mid) 5.42406	530	Undisturbed Forest	5.42406	100.2746	0	0	0	0	0	0	0	0	0	0	1	1	0	0	0	0	0	0	0	0	0	0	1	1	0	0	0	0	0	0	0	0	0	1	1	0	0	0	1	0	0
Penang.Plot.29	Penang Hill. Botanical garden.	Standard Sampling	Moon Gate	Penang Hill. Botanical garden.	75	Disturbed Forest	5.44009	100.28661	1	1	1	0	0	0	0	1	0	0	1	0	0	0	0	1	1	1	0	1	1	0	0	0	0	1	0	0	0	0	0	0	1	0	0	0	0	1	0	0	0
Penang.Plot.30	Penang Hill. Western hill to Teluk Bahang Trail Stetion 4	Standard Sampling	Penang Hill (top)	Penang Hill. Western hill to Teluk Bahang Trail Stetion 4	570	Undisturbed Forest	5.42111	100.24208	0	0	0	0	0	0	0	0	0	0	0	0	0	0	0	0	0	0	0	0	0	0	0	0	0	0	0	0	0	0	1	0	0	0	0	0	0	0	0	0	0
Penang.Plot.31	Penang Hill. Western hill to Teluk Bahang Trail Stetion 7	Standard Sampling	Teluk Bahang	Penang Hill. Western hill to Teluk Bahang Trail Stetion 7	490	Undisturbed Forest	5.42919	100.23344	0	0	0	0	0	0	0	0	0	0	0	0	0	0	0	0	0	0	0	0	0	0	0	0	0	0	0	0	0	0	1	0	0	0	0	0	0	0	0	0	0
Penang.Plot.32	Penang Hill. Moniot Trail	Standard Sampling	Penang Hill (top)	Penang Hill. Moniot Trail	695	Undisturbed Forest	5.41655	100.25743	0	0	0	0	0	0	0	0	0	0	1	1	0	0	1	0	0	0	0	0	0	0	1	0	0	0	0	0	0	0	0	0	0	0	0	1	0	0	0	0	0
Penang.Plot.33	Penang Hill. By Path H	Standard Sampling	Penang Hill (top)	Penang Hill. By Path H	610	Disturbed Forest	5.42106	100.27014	1	1	0	0	0	0	1	0	0	0	1	1	0	0	0	0	1	1	0	1	0	0	0	0	0	0	0	0	0	1	0	0	0	1	1	0	1	0	0	0	0
Penang.Random1.PathB	Penang Hill. Path B.	Random Sampling	Penang Hill (top)	Penang Hill. Path B. Penang Hill (top) 5.42162	730	Disturbed Forest	5.42162	100.26749	0	0	0	0	0	0	0	0	0	0	1	1	0	0	0	0	1	1	0	0	0	0	0	0	0	0	1	0	0	1	0	0	0	0	0	0	0	0	0	0	0
Penang.Random2.Plaza	Penang Hill. Plaza.	Random Sampling	Penang Hill (top)	Penang Hill. Plaza. Penang Hill (top) 5.4247	740	Disturbed Forest	5.4247	100.2689	0	0	0	0	0	0	0	0	0	0	0	0	0	0	0	0	0	0	0	0	0	0	0	0	0	0	1	0	0	0	0	0	0	0	0	0	0	0	0	0	0
Penang.Random3.Farm	Penang Hill. Air Itam Farm. Batu Panay road.	Random Sampling	Air Itam	Penang Hill. Air Itam Farm. Batu Panay road. Air Itam 5.38914	270	Orchard	5.38914	100.2664	0	0	0	0	0	0	0	0	0	0	0	0	0	0	0	1	0	0	0	0	0	0	0	0	0	0	0	0	0	0	0	0	0	0	0	0	0	0	0	0	0
Penang.Random4.	Penang Hill. The Habitat. Research Trail.	Random Sampling	Penang Hill (top)	Penang Hill. The Habitat. Research Trail. Penang Hill (top) 5.42299	740	Undisturbed Forest	5.42299	100.26458	0	0	0	0	0	0	0	0	0	1	0	0	0	0	0	0	0	0	0	0	0	0	0	0	0	0	0	0	0	0	0	0	0	0	0	0	0	0	0	0	0
Penang.Random5.	Penang Hill. Bukit Laksamana	Random Sampling	Teluk Bahang	Teluk Bahang	710	Undisturbed Forest	5.42399	100.23627	0	0	0	0	0	0	0	0	0	0	0	0	0	0	0	0	0	0	0	0	0	0	0	0	0	0	0	0	0	0	0	0	0	0	0	0	0	0	0	0	0
Penang.Random6.	Penang Hill. Along Jalan Tunku Yahya Petra	Random Sampling	Penang Hill (top)	Penang Hill (top)	730	Disturbed Forest	5.422586082	100.266207	0	0	0	0	0	1	0	0	0	0	0	0	0	0	0	0	0	0	0	0	0	0	0	0	0	0	1	0	1	0	0	0	0	0	0	0	0	0	0	0	0
[truncated: 13 more columns]
